# Supplementary material for: Bis­{(E)-3-[2-(hy­droxy­imino)­propan­amido]-2,2-dimethyl­propan-1-aminium} bis[μ-(E)-N-(3-amino-2,2-dimethyl­prop­yl)-2-(hy­droxy­imino)­propanamido­(2−)]bis­{[(E)-N-(3-amino-2,2-dimethyl­prop­yl)-2-(hy­droxy­imino)­propanamide]­copper(II)} bis­((E)-{3-[2-(hy­droxy­imino)­propanamido]-2,2-dimethyl­prop­yl}carbamate) acetonitrile disolvate
Source: Acta Crystallogr Sect E Struct Rep Online. 2012 Nov 14;68(Pt 12):m1480–1. doi: 10.1107/S160053681204620X (PMC3588739; doi:10.1107/S160053681204620X)
Supplement: Supplementary file 1 [file e-68-m1480-sup1.cif]

##############################################################################
#                                                                            #
# This CIF contains the data in a paper accepted for publication in          #
# Acta Crystallographica Section E. It conforms to the requirements of       #
# Notes for Authors for Acta Crystallographica Section E, and has been       #
# peer reviewed under the auspices of the IUCr Commission on Journals.       #
#                                                                            #
# Full details of the Crystallographic Information File format               #
# are given in the paper "The Crystallographic Information File (CIF):       #
# a New Standard Archive File for Crystallography" by S. R. Hall, F. H.      #
# Allen and I. D. Brown [Acta Cryst. (1991), A47, 655-685].                  #
#                                                                            #
# The current version of the core CIF dictionary is obtainable from          #
# ftp://ftp.iucr.org/pub/cif_core.dic.                                       #
#                                                                            #
# Software is freely available for graphical display of the structure(s)     #
# in this CIF. For information consult the CIF software page                 #
# http://www.iucr.org/resources/cif/software.                                #
#                                                                            #
# This file may be used for bona fide research purposes within the           #
# scientific community so long as proper attribution is given to the journal # 
# article from which it was obtained.                                        #
#                                                                            #
##############################################################################
data_I
_audit_creation_method     SHELXL-97
_chemical_name_systematic
;
Bis{(<i>E</i>)-3-[2-(hydroxyimino)propanamido]-2,2-dimethylpropan-1-aminium}
bis[\m-(<i>E</i>)-<i>N</i>-(3-amino-2,2-dimethylpropyl)-2-
(hydroxyimino)propanamido(2-)]bis{[(<i>E</i>)-<i>N</i>-(3-amino-
2,2-dimethylpropyl)-2-(hydroxyimino)propanamide]copper(II)}
bis((<i>E</i>)-{3-[2-(hydroxyimino)propanamido]-2,2-dimethylpropyl}carbamate)
acetonitrile disolvate
;
_chemical_name_common     ?
_chemical_formula_moiety
          'C32 H64 Cu2 N12 O8, 2(C8 H18 N3 O2 +), 2(C9 H16 N3 O4 -), 2(C2 H3 N)'
_chemical_formula_sum     'C70 H138 Cu2 N26 O20'
_chemical_formula_iupac
;
(C8 H18 N3 O2)2 [Cu2 (C8 H15 N3 O2)2 (C8 H17 N3 O2)2]
(C9 H16 N3 O4)2, 2C2 H3 N
;
_chemical_formula_weight     1791.14
_chemical_melting_point     ?
_symmetry_cell_setting     triclinic
_symmetry_space_group_name_H-M     'P -1'
_symmetry_space_group_name_Hall     '-P 1'
loop_
    _symmetry_equiv_pos_as_xyz
    'x, y, z'
    '-x, -y, -z'
_cell_length_a     9.3077(3)
_cell_length_b     12.9458(6)
_cell_length_c     19.8381(6)
_cell_angle_alpha     107.8750(10)
_cell_angle_beta     98.461(2)
_cell_angle_gamma     92.718(2)
_cell_volume     2239.34(14)
_cell_formula_units_Z     1
_cell_measurement_reflns_used     23086
_cell_measurement_theta_min     2.91
_cell_measurement_theta_max     27.10
_cell_measurement_temperature     120(2)
_exptl_crystal_description     block
_exptl_crystal_colour     purple
_exptl_crystal_size_max     0.17
_exptl_crystal_size_mid     0.14
_exptl_crystal_size_min     0.11
_exptl_crystal_density_diffrn     1.328
_exptl_crystal_density_meas     ?
_exptl_crystal_density_method     'not measured'
_exptl_crystal_F_000     958
_exptl_absorpt_coefficient_mu     0.554
_exptl_absorpt_correction_type     multi-scan
_exptl_absorpt_process_details     '(SORTAV; Blessing, 1995)'
_exptl_absorpt_correction_T_min     0.9107
_exptl_absorpt_correction_T_max     0.9436
_exptl_special_details     ?
_diffrn_ambient_temperature     120(2)
_diffrn_radiation_type     MoK\a
_diffrn_radiation_wavelength     0.71073
_diffrn_radiation_source     'fine-focus sealed tube'
_diffrn_radiation_monochromator     'horizontally mounted graphite crystal'
_diffrn_measurement_device_type     'Nonius KappaCCD'
_diffrn_measurement_device     '95mm CCD camera on \k-goniostat'
_diffrn_measurement_method     '\f scans and \w scans with \k offset'
_diffrn_detector_area_resol_mean     9
_diffrn_reflns_number     32405
_diffrn_reflns_av_R_equivalents     0.0735
_diffrn_reflns_av_sigmaI/netI     0.0650
_diffrn_reflns_theta_min     3.94
_diffrn_reflns_theta_max     27.12
_diffrn_reflns_theta_full     27.12
_diffrn_measured_fraction_theta_max     0.991
_diffrn_measured_fraction_theta_full     0.991
_diffrn_reflns_limit_h_min     -11
_diffrn_reflns_limit_h_max     11
_diffrn_reflns_limit_k_min     -15
_diffrn_reflns_limit_k_max     16
_diffrn_reflns_limit_l_min     -25
_diffrn_reflns_limit_l_max     25
_diffrn_standards_number     ?
_diffrn_standards_interval_count     ?
_diffrn_standards_interval_time     ?
_diffrn_standards_decay_%     ?
_refine_special_details
;
Refinement of <i>F</i>^2^ against ALL reflections. The weighted <i>R</i>-factor
<i>wR</i> and goodness of fit <i>S</i> are based on <i>F</i>^2^, conventional
<i>R</i>-factors <i>R</i> are based on <i>F</i>, with <i>F</i> set to zero for
negative <i>F</i>^2^. The threshold expression of <i>F</i>^2^ >
\s(<i>F</i>^2^) is used only for calculating <i>R</i>-factors(gt) <i>etc</i>.
and is not relevant to the choice of reflections for refinement.
<i>R</i>-factors based on <i>F</i>^2^ are statistically about twice as large
as those based on <i>F</i>, and <i>R</i>- factors based on ALL data will be
even larger.
;
_reflns_number_total     9811
_reflns_number_gt     7089
_reflns_threshold_expression     I>2\s(I)
_refine_ls_structure_factor_coef     Fsqd
_refine_ls_matrix_type     full
_refine_ls_R_factor_all     0.0832
_refine_ls_R_factor_gt     0.0533
_refine_ls_wR_factor_gt     0.1304
_refine_ls_wR_factor_ref     0.1469
_refine_ls_goodness_of_fit_ref     1.048
_refine_ls_restrained_S_all     1.048
_refine_ls_number_reflns     9811
_refine_ls_number_parameters     545
_refine_ls_number_restraints     0
_refine_ls_hydrogen_treatment     constr
_refine_ls_weighting_scheme     calc
_refine_ls_weighting_details
              'w=1/[\s^2^(Fo^2^)+(0.0692P)^2^+1.4972P] where P=(Fo^2^+2Fc^2^)/3'
_atom_sites_solution_hydrogens     geom
_atom_sites_solution_primary     direct
_atom_sites_solution_secondary     difmap
_refine_ls_shift/su_max     0.001
_refine_ls_shift/su_mean     0.000
_refine_diff_density_max     0.784
_refine_diff_density_min     -0.700
_refine_ls_extinction_method     none
_refine_ls_extinction_coef     ?
loop_
    _atom_type_symbol
    _atom_type_description
    _atom_type_scat_dispersion_real
    _atom_type_scat_dispersion_imag
    _atom_type_scat_source
    'C' 'C' 0.0033 0.0016
                         'International Tables Vol C Tables 4.2.6.8 and 6.1.1.4'
    'H' 'H' 0.0000 0.0000
                         'International Tables Vol C Tables 4.2.6.8 and 6.1.1.4'
    'N' 'N' 0.0061 0.0033
                         'International Tables Vol C Tables 4.2.6.8 and 6.1.1.4'
    'O' 'O' 0.0106 0.0060
                         'International Tables Vol C Tables 4.2.6.8 and 6.1.1.4'
    'Cu' 'Cu' 0.3201 1.2651
                         'International Tables Vol C Tables 4.2.6.8 and 6.1.1.4'
_computing_data_collection     'COLLECT (Nonius, 2002)'
_computing_cell_refinement     'DENZO/SCALEPACK (Otwinowski & Minor, 1997)'
_computing_data_reduction     'DENZO/SCALEPACK (Otwinowski & Minor, 1997)'
_computing_structure_solution     'SHELXS97 (Sheldrick, 2008)'
_computing_structure_refinement     'SHELXL97 (Sheldrick, 2008)'
_computing_molecular_graphics     'DIAMOND (Brandenburg, 2009)'
_computing_publication_material     'SHELXL97 (Sheldrick, 2008)'
loop_
    _atom_site_type_symbol
    _atom_site_label
    _atom_site_fract_x
    _atom_site_fract_y
    _atom_site_fract_z
    _atom_site_U_iso_or_equiv
    _atom_site_adp_type
    _atom_site_calc_flag
    _atom_site_refinement_flags
    _atom_site_occupancy
    _atom_site_symmetry_multiplicity
    _atom_site_disorder_assembly
    _atom_site_disorder_group
    Cu Cu1 0.79591(4) 0.03835(3) 0.471381(19) 0.02474(11) Uani d . 1 1 . .
    O O1 0.9971(2) 0.00520(16) 0.59142(11) 0.0270(4) Uani d . 1 1 . .
    O O2 0.5459(2) -0.20172(15) 0.49801(11) 0.0282(4) Uani d . 1 1 . .
    O O3 0.8343(2) 0.32441(16) 0.44650(11) 0.0316(5) Uani d . 1 1 . .
    O O4 0.5320(2) 0.59018(16) 0.43927(12) 0.0341(5) Uani d . 1 1 . .
    H H4O 0.5444 0.6697 0.4459 0.051 Uiso d R 1 1 . .
    O O5 1.0148(2) -0.06821(17) 0.05826(11) 0.0313(5) Uani d . 1 1 . .
    O O6 1.0095(2) -0.12422(16) 0.27643(11) 0.0292(4) Uani d . 1 1 . .
    H H6O 1.0104 -0.0792 0.3216 0.044 Uiso d R 1 1 . .
    O O7 0.5645(2) 0.13752(16) 0.00244(11) 0.0299(5) Uani d . 1 1 . .
    O O8 0.3750(2) 0.14635(17) -0.07834(12) 0.0346(5) Uani d . 1 1 . .
    O O9 0.8251(3) 0.40092(18) 0.23329(14) 0.0489(6) Uani d . 1 1 . .
    O O10 0.7238(2) 0.03350(16) 0.18399(12) 0.0324(5) Uani d . 1 1 . .
    H H10O 0.6854 -0.0205 0.1466 0.049 Uiso d R 1 1 . .
    N N1 0.8683(3) -0.02673(18) 0.54686(13) 0.0244(5) Uani d . 1 1 . .
    N N2 0.6419(3) -0.08185(18) 0.44696(13) 0.0255(5) Uani d . 1 1 . .
    N N3 0.7251(3) 0.08880(19) 0.38775(13) 0.0282(5) Uani d . 1 1 . .
    H H3A 0.7873 0.0676 0.3598 0.042 Uiso d R 1 1 . .
    H H3B 0.7311 0.1605 0.3934 0.042 Uiso d R 1 1 . .
    N N4 0.9173(3) 0.18149(18) 0.53062(13) 0.0256(5) Uani d . 1 1 . .
    H H4C 0.9301 0.2215 0.4996 0.038 Uiso d R 1 1 . .
    H H4D 1.0061 0.1569 0.5410 0.038 Uiso d R 1 1 . .
    N N5 0.8510(3) 0.46726(19) 0.54814(14) 0.0296(5) Uani d . 1 1 . .
    H H5N 0.8229 0.5393 0.5632 0.044 Uiso d R 1 1 . .
    N N6 0.6524(3) 0.55520(19) 0.47341(14) 0.0301(6) Uani d . 1 1 . .
    N N7 1.2786(3) 0.03651(19) 0.01429(13) 0.0272(5) Uani d . 1 1 . .
    H H7D 1.1936 0.0243 -0.0002 0.041 Uiso d R 1 1 . .
    H H7E 1.3216 -0.0233 0.0095 0.041 Uiso d R 1 1 . .
    H H7F 1.3040 0.0833 -0.0181 0.041 Uiso d R 1 1 . .
    N N8 1.0700(3) 0.07386(19) 0.16118(14) 0.0284(5) Uani d . 1 1 . .
    H H8N 1.0818 0.0910 0.2081 0.043 Uiso d R 1 1 . .
    N N9 1.0319(3) -0.05481(19) 0.23722(13) 0.0263(5) Uani d . 1 1 . .
    N N10 0.5814(3) 0.2593(2) -0.05759(15) 0.0345(6) Uani d . 1 1 . .
    H H10N 0.5339 0.2872 -0.0951 0.052 Uiso d R 1 1 . .
    N N11 0.7026(3) 0.30587(19) 0.12196(14) 0.0301(6) Uani d . 1 1 . .
    H H11N 0.6605 0.2392 0.0949 0.045 Uiso d R 1 1 . .
    N N12 0.7126(3) 0.12354(19) 0.16016(14) 0.0278(5) Uani d . 1 1 . .
    N N13 0.4204(6) 0.6143(3) 0.1678(2) 0.0866(15) Uani d . 1 1 . .
    C C1 0.7829(3) -0.1065(2) 0.54971(15) 0.0255(6) Uani d . 1 1 . .
    C C2 0.8168(4) -0.1687(2) 0.60094(17) 0.0322(7) Uani d . 1 1 . .
    H H2A 0.9003 -0.2102 0.5894 0.048 Uiso calc R 1 1 . .
    H H2B 0.7318 -0.2191 0.5972 0.048 Uiso calc R 1 1 . .
    H H2C 0.8406 -0.1179 0.6501 0.048 Uiso calc R 1 1 . .
    C C3 0.6456(3) -0.1336(2) 0.49430(15) 0.0241(6) Uani d . 1 1 . .
    C C4 0.5117(3) -0.1048(2) 0.39132(16) 0.0272(6) Uani d . 1 1 . .
    H H4A 0.4321 -0.0655 0.4125 0.033 Uiso calc R 1 1 . .
    H H4B 0.4799 -0.1838 0.3755 0.033 Uiso calc R 1 1 . .
    C C5 0.5350(3) -0.0719(2) 0.32556(16) 0.0262(6) Uani d . 1 1 . .
    C C6 0.3899(4) -0.0977(3) 0.27351(18) 0.0367(7) Uani d . 1 1 . .
    H H6A 0.3560 -0.1750 0.2616 0.055 Uiso calc R 1 1 . .
    H H6B 0.4035 -0.0818 0.2295 0.055 Uiso calc R 1 1 . .
    H H6C 0.3174 -0.0528 0.2960 0.055 Uiso calc R 1 1 . .
    C C7 0.6526(3) -0.1355(2) 0.28899(17) 0.0300(6) Uani d . 1 1 . .
    H H7A 0.6203 -0.2137 0.2719 0.045 Uiso calc R 1 1 . .
    H H7B 0.7437 -0.1218 0.3236 0.045 Uiso calc R 1 1 . .
    H H7C 0.6690 -0.1116 0.2482 0.045 Uiso calc R 1 1 . .
    C C8 0.5755(3) 0.0517(2) 0.34610(16) 0.0278(6) Uani d . 1 1 . .
    H H8A 0.5670 0.0722 0.3016 0.033 Uiso calc R 1 1 . .
    H H8B 0.5045 0.0904 0.3749 0.033 Uiso calc R 1 1 . .
    C C9 0.8481(3) 0.2553(2) 0.58640(16) 0.0266(6) Uani d . 1 1 . .
    H H9A 0.8221 0.2155 0.6190 0.032 Uiso calc R 1 1 . .
    H H9B 0.7560 0.2737 0.5628 0.032 Uiso calc R 1 1 . .
    C C10 0.9404(3) 0.3622(2) 0.63210(16) 0.0279(6) Uani d . 1 1 . .
    C C11 1.0858(4) 0.3386(2) 0.66935(18) 0.0334(7) Uani d . 1 1 . .
    H H11A 1.1402 0.4074 0.7007 0.050 Uiso calc R 1 1 . .
    H H11B 1.1433 0.3018 0.6330 0.050 Uiso calc R 1 1 . .
    H H11C 1.0668 0.2916 0.6981 0.050 Uiso calc R 1 1 . .
    C C12 0.8516(4) 0.4234(3) 0.68900(18) 0.0369(7) Uani d . 1 1 . .
    H H12A 0.8324 0.3785 0.7191 0.055 Uiso calc R 1 1 . .
    H H12B 0.7587 0.4382 0.6650 0.055 Uiso calc R 1 1 . .
    H H12C 0.9071 0.4924 0.7191 0.055 Uiso calc R 1 1 . .
    C C13 0.9769(3) 0.4349(2) 0.58719(17) 0.0296(6) Uani d . 1 1 . .
    H H13A 1.0370 0.5016 0.6196 0.036 Uiso calc R 1 1 . .
    H H13B 1.0370 0.3955 0.5521 0.036 Uiso calc R 1 1 . .
    C C14 0.7896(3) 0.4098(2) 0.48086(17) 0.0279(6) Uani d . 1 1 . .
    C C15 0.6606(3) 0.4527(2) 0.44730(16) 0.0294(6) Uani d . 1 1 . .
    C C16 0.5574(4) 0.3726(3) 0.38713(19) 0.0385(8) Uani d . 1 1 . .
    H H16A 0.4661 0.4049 0.3786 0.058 Uiso calc R 1 1 . .
    H H16B 0.5371 0.3066 0.3998 0.058 Uiso calc R 1 1 . .
    H H16C 0.6013 0.3537 0.3435 0.058 Uiso calc R 1 1 . .
    C C17 1.3337(3) 0.0845(2) 0.09269(16) 0.0264(6) Uani d . 1 1 . .
    H H17A 1.4401 0.1047 0.0999 0.032 Uiso calc R 1 1 . .
    H H17B 1.3188 0.0280 0.1158 0.032 Uiso calc R 1 1 . .
    C C18 1.2620(3) 0.1849(2) 0.13065(16) 0.0285(6) Uani d . 1 1 . .
    C C19 1.3412(4) 0.2267(3) 0.20854(18) 0.0379(7) Uani d . 1 1 . .
    H H19A 1.3309 0.1698 0.2311 0.057 Uiso calc R 1 1 . .
    H H19B 1.2985 0.2915 0.2349 0.057 Uiso calc R 1 1 . .
    H H19C 1.4449 0.2454 0.2095 0.057 Uiso calc R 1 1 . .
    C C20 1.2765(4) 0.2735(2) 0.09419(18) 0.0330(7) Uani d . 1 1 . .
    H H20A 1.2375 0.3396 0.1215 0.050 Uiso calc R 1 1 . .
    H H20B 1.2216 0.2470 0.0451 0.050 Uiso calc R 1 1 . .
    H H20C 1.3796 0.2902 0.0928 0.050 Uiso calc R 1 1 . .
    C C21 1.0987(3) 0.1567(2) 0.12810(16) 0.0279(6) Uani d . 1 1 . .
    H H21A 1.0561 0.2237 0.1529 0.033 Uiso calc R 1 1 . .
    H H21B 1.0494 0.1307 0.0773 0.033 Uiso calc R 1 1 . .
    C C22 1.0300(3) -0.0316(2) 0.12427(16) 0.0258(6) Uani d . 1 1 . .
    C C23 1.0066(3) -0.1032(2) 0.16946(16) 0.0256(6) Uani d . 1 1 . .
    C C24 0.9528(4) -0.2213(2) 0.13348(17) 0.0334(7) Uani d . 1 1 . .
    H H24A 1.0145 -0.2662 0.1549 0.050 Uiso calc R 1 1 . .
    H H24B 0.9569 -0.2409 0.0820 0.050 Uiso calc R 1 1 . .
    H H24C 0.8518 -0.2338 0.1400 0.050 Uiso calc R 1 1 . .
    C C25 0.5051(4) 0.1773(2) -0.04470(17) 0.0299(7) Uani d . 1 1 . .
    C C26 0.7333(4) 0.2957(3) -0.02801(19) 0.0364(7) Uani d . 1 1 . .
    H H26A 0.7826 0.3057 -0.0668 0.044 Uiso calc R 1 1 . .
    H H26B 0.7782 0.2370 -0.0126 0.044 Uiso calc R 1 1 . .
    C C27 0.7646(3) 0.4020(3) 0.03606(19) 0.0345(7) Uani d . 1 1 . .
    C C28 0.9282(4) 0.4177(3) 0.0648(2) 0.0469(9) Uani d . 1 1 . .
    H H28A 0.9523 0.4873 0.1036 0.070 Uiso calc R 1 1 . .
    H H28B 0.9821 0.4177 0.0259 0.070 Uiso calc R 1 1 . .
    H H28C 0.9553 0.3579 0.0833 0.070 Uiso calc R 1 1 . .
    C C29 0.7196(4) 0.4993(3) 0.0118(2) 0.0422(8) Uani d . 1 1 . .
    H H29A 0.6176 0.4845 -0.0124 0.063 Uiso calc R 1 1 . .
    H H29B 0.7821 0.5105 -0.0215 0.063 Uiso calc R 1 1 . .
    H H29C 0.7301 0.5650 0.0538 0.063 Uiso calc R 1 1 . .
    C C30 0.6790(3) 0.3988(2) 0.09562(18) 0.0316(7) Uani d . 1 1 . .
    H H30A 0.7069 0.4671 0.1364 0.038 Uiso calc R 1 1 . .
    H H30B 0.5736 0.3965 0.0774 0.038 Uiso calc R 1 1 . .
    C C31 0.7718(3) 0.3139(2) 0.18701(17) 0.0308(7) Uani d . 1 1 . .
    C C32 0.7833(3) 0.2103(2) 0.20590(16) 0.0277(6) Uani d . 1 1 . .
    C C33 0.8753(4) 0.2187(3) 0.27622(17) 0.0332(7) Uani d . 1 1 . .
    H H33A 0.8243 0.2552 0.3156 0.050 Uiso calc R 1 1 . .
    H H33B 0.9686 0.2611 0.2813 0.050 Uiso calc R 1 1 . .
    H H33C 0.8932 0.1455 0.2779 0.050 Uiso calc R 1 1 . .
    C C35 0.4618(5) 0.5755(3) 0.2090(2) 0.0498(9) Uani d . 1 1 . .
    C C34 0.5186(4) 0.5279(3) 0.2630(2) 0.0509(9) Uani d . 1 1 . .
    H H34A 0.6131 0.5014 0.2539 0.076 Uiso calc R 1 1 . .
    H H34B 0.4502 0.4669 0.2613 0.076 Uiso calc R 1 1 . .
    H H34C 0.5313 0.5831 0.3106 0.076 Uiso calc R 1 1 . .
loop_
    _atom_site_aniso_label
    _atom_site_aniso_U_11
    _atom_site_aniso_U_22
    _atom_site_aniso_U_33
    _atom_site_aniso_U_12
    _atom_site_aniso_U_13
    _atom_site_aniso_U_23
    Cu1 0.0265(2) 0.02338(18) 0.02322(19) -0.00097(13) 0.00151(14) 0.00753(13)
    O1 0.0222(10) 0.0343(10) 0.0229(10) 0.0009(8) 0.0021(8) 0.0076(8)
    O2 0.0275(11) 0.0248(9) 0.0332(12) 0.0000(8) 0.0076(9) 0.0096(8)
    O3 0.0405(13) 0.0261(10) 0.0273(11) 0.0055(9) 0.0080(9) 0.0059(9)
    O4 0.0378(13) 0.0279(10) 0.0354(12) 0.0057(9) 0.0006(10) 0.0107(9)
    O5 0.0335(12) 0.0354(11) 0.0243(11) -0.0005(9) 0.0031(9) 0.0098(9)
    O6 0.0332(12) 0.0321(10) 0.0245(11) 0.0014(9) 0.0074(9) 0.0115(9)
    O7 0.0327(12) 0.0276(10) 0.0310(12) 0.0034(8) 0.0065(9) 0.0112(9)
    O8 0.0354(13) 0.0332(11) 0.0326(12) 0.0019(9) 0.0009(10) 0.0093(9)
    O9 0.0582(17) 0.0293(12) 0.0479(15) -0.0004(11) -0.0110(12) 0.0058(11)
    O10 0.0368(12) 0.0290(10) 0.0321(12) -0.0003(9) 0.0025(10) 0.0125(9)
    N1 0.0246(13) 0.0239(11) 0.0220(12) 0.0006(9) 0.0030(10) 0.0041(9)
    N2 0.0243(13) 0.0256(11) 0.0265(13) -0.0001(9) 0.0043(10) 0.0083(10)
    N3 0.0296(14) 0.0273(12) 0.0284(13) 0.0021(10) 0.0035(11) 0.0109(10)
    N4 0.0271(13) 0.0233(11) 0.0260(13) 0.0024(9) 0.0052(10) 0.0069(10)
    N5 0.0338(14) 0.0238(11) 0.0284(14) 0.0028(10) 0.0016(11) 0.0058(10)
    N6 0.0309(14) 0.0294(13) 0.0329(14) 0.0049(10) 0.0062(11) 0.0135(11)
    N7 0.0225(12) 0.0307(12) 0.0267(13) 0.0024(10) 0.0023(10) 0.0074(10)
    N8 0.0324(14) 0.0309(12) 0.0231(13) 0.0021(10) 0.0083(10) 0.0089(10)
    N9 0.0244(13) 0.0316(12) 0.0264(13) 0.0025(10) 0.0056(10) 0.0137(10)
    N10 0.0347(15) 0.0373(14) 0.0362(15) 0.0028(11) 0.0061(12) 0.0185(12)
    N11 0.0297(14) 0.0254(12) 0.0350(15) -0.0005(10) 0.0038(11) 0.0104(11)
    N12 0.0257(13) 0.0279(12) 0.0317(14) 0.0023(10) 0.0052(11) 0.0118(11)
    N13 0.158(5) 0.056(2) 0.046(2) 0.013(3) 0.003(3) 0.0227(19)
    C1 0.0282(15) 0.0254(13) 0.0238(15) 0.0050(11) 0.0069(12) 0.0077(11)
    C2 0.0344(17) 0.0332(15) 0.0307(17) 0.0011(13) 0.0040(13) 0.0138(13)
    C3 0.0258(15) 0.0210(12) 0.0237(14) 0.0019(11) 0.0073(11) 0.0032(11)
    C4 0.0240(15) 0.0279(14) 0.0271(15) -0.0001(11) 0.0033(12) 0.0057(12)
    C5 0.0234(15) 0.0288(14) 0.0251(15) 0.0037(11) 0.0022(12) 0.0074(12)
    C6 0.0302(17) 0.0444(18) 0.0318(18) 0.0011(13) -0.0025(13) 0.0106(14)
    C7 0.0311(16) 0.0296(14) 0.0271(16) 0.0034(12) 0.0067(13) 0.0049(12)
    C8 0.0250(15) 0.0310(14) 0.0272(16) 0.0050(12) 0.0012(12) 0.0101(12)
    C9 0.0270(15) 0.0273(14) 0.0247(15) 0.0005(11) 0.0060(12) 0.0067(12)
    C10 0.0285(16) 0.0262(14) 0.0265(15) 0.0006(11) 0.0044(12) 0.0051(12)
    C11 0.0329(17) 0.0278(14) 0.0341(17) -0.0018(12) -0.0048(13) 0.0074(13)
    C12 0.0412(19) 0.0358(16) 0.0292(17) 0.0032(14) 0.0096(14) 0.0021(13)
    C13 0.0304(16) 0.0230(13) 0.0330(17) -0.0002(11) 0.0028(13) 0.0069(12)
    C14 0.0314(16) 0.0240(13) 0.0310(16) 0.0008(11) 0.0075(13) 0.0120(12)
    C15 0.0345(17) 0.0279(14) 0.0258(16) 0.0003(12) 0.0068(13) 0.0082(12)
    C16 0.042(2) 0.0308(16) 0.0371(19) 0.0056(14) -0.0031(15) 0.0072(14)
    C17 0.0220(14) 0.0324(14) 0.0256(15) 0.0024(11) 0.0038(11) 0.0105(12)
    C18 0.0265(16) 0.0297(14) 0.0289(16) 0.0002(12) 0.0063(12) 0.0083(12)
    C19 0.0328(18) 0.0425(18) 0.0328(18) -0.0012(14) 0.0020(14) 0.0061(14)
    C20 0.0327(17) 0.0296(15) 0.0380(18) 0.0005(12) 0.0111(14) 0.0107(13)
    C21 0.0292(16) 0.0284(14) 0.0273(16) 0.0028(12) 0.0073(12) 0.0096(12)
    C22 0.0196(14) 0.0328(14) 0.0253(15) 0.0039(11) 0.0030(11) 0.0097(12)
    C23 0.0184(14) 0.0304(14) 0.0275(16) 0.0020(11) 0.0033(11) 0.0086(12)
    C24 0.0373(18) 0.0308(15) 0.0297(17) -0.0004(13) 0.0080(14) 0.0057(13)
    C25 0.0352(18) 0.0266(14) 0.0298(16) 0.0080(12) 0.0119(14) 0.0079(12)
    C26 0.0319(17) 0.0404(17) 0.048(2) 0.0085(13) 0.0181(15) 0.0248(15)
    C27 0.0249(16) 0.0354(16) 0.050(2) 0.0013(12) 0.0072(14) 0.0231(15)
    C28 0.0253(17) 0.053(2) 0.071(3) 0.0008(15) 0.0069(17) 0.034(2)
    C29 0.0353(19) 0.0374(17) 0.062(2) 0.0030(14) 0.0099(17) 0.0261(17)
    C30 0.0291(16) 0.0271(14) 0.0401(18) 0.0018(12) 0.0044(14) 0.0135(13)
    C31 0.0266(16) 0.0303(15) 0.0327(17) 0.0020(12) 0.0047(13) 0.0061(13)
    C32 0.0247(15) 0.0326(15) 0.0259(15) 0.0046(12) 0.0075(12) 0.0076(12)
    C33 0.0377(18) 0.0357(16) 0.0239(16) 0.0035(13) 0.0061(13) 0.0060(13)
    C35 0.074(3) 0.0369(18) 0.037(2) 0.0001(18) 0.0112(19) 0.0097(16)
    C34 0.046(2) 0.059(2) 0.052(2) 0.0056(18) 0.0101(18) 0.0238(19)
_geom_special_details
;
All e.s.d.'s (except the e.s.d. in the dihedral angle between two l.s. planes)
are estimated using the full covariance matrix. The cell e.s.d.'s are taken
into account individually in the estimation of e.s.d.'s in distances, angles
and torsion angles; correlations between e.s.d.'s in cell parameters are only
used when they are defined by crystal symmetry. An approximate (isotropic)
treatment of cell e.s.d.'s is used for estimating e.s.d.'s involving l.s.
planes.
;
loop_
    _geom_bond_atom_site_label_1
    _geom_bond_atom_site_label_2
    _geom_bond_site_symmetry_2
    _geom_bond_distance
    _geom_bond_publ_flag
    Cu1 N1 . 1.984(2) yes
    Cu1 N2 . 1.957(2) yes
    Cu1 N3 . 2.000(2) yes
    Cu1 N4 . 2.041(2) yes
    Cu1 O1 2_756 2.441(2) yes
    O1 N1 . 1.343(3) no
    O2 C3 . 1.276(3) no
    O3 C14 . 1.234(3) no
    O4 N6 . 1.390(3) no
    O4 H4O . 0.9950 ?
    O5 C22 . 1.232(4) no
    O6 N9 . 1.384(3) no
    O6 H6O . 0.9050 ?
    O7 C25 . 1.271(4) no
    O8 C25 . 1.275(4) no
    O9 C31 . 1.240(4) no
    O10 N12 . 1.389(3) no
    O10 H10O . 0.8640 ?
    N1 C1 . 1.293(4) no
    N2 C3 . 1.308(4) no
    N2 C4 . 1.465(4) ?
    N3 C8 . 1.485(4) ?
    N3 H3A . 0.8568 ?
    N3 H3B . 0.8984 ?
    N4 C9 . 1.474(4) ?
    N4 H4C . 0.9349 ?
    N4 H4D . 0.9174 ?
    N5 C14 . 1.337(4) no
    N5 C13 . 1.458(4) ?
    N5 H5N . 0.9502 ?
    N6 C15 . 1.279(4) no
    N7 C17 . 1.487(4) no
    N7 H7D . 0.7915 ?
    N7 H7E . 0.8748 ?
    N7 H7F . 1.0512 ?
    N8 C22 . 1.341(4) no
    N8 C21 . 1.452(4) no
    N8 H8N . 0.8760 ?
    N9 C23 . 1.277(4) no
    N10 C25 . 1.358(4) no
    N10 C26 . 1.445(4) no
    N10 H10N . 0.9806 ?
    N11 C31 . 1.326(4) no
    N11 C30 . 1.465(4) no
    N11 H11N . 0.8987 ?
    N12 C32 . 1.283(4) no
    N13 C35 . 1.115(5) ?
    C1 C2 . 1.488(4) ?
    C1 C3 . 1.507(4) ?
    C2 H2A . 0.9800 ?
    C2 H2B . 0.9800 ?
    C2 H2C . 0.9800 ?
    C4 C5 . 1.531(4) ?
    C4 H4A . 0.9900 ?
    C4 H4B . 0.9900 ?
    C5 C6 . 1.528(4) ?
    C5 C7 . 1.535(4) ?
    C5 C8 . 1.538(4) ?
    C6 H6A . 0.9800 ?
    C6 H6B . 0.9800 ?
    C6 H6C . 0.9800 ?
    C7 H7A . 0.9800 ?
    C7 H7B . 0.9800 ?
    C7 H7C . 0.9800 ?
    C8 H8A . 0.9900 ?
    C8 H8B . 0.9900 ?
    C9 C10 . 1.537(4) ?
    C9 H9A . 0.9900 ?
    C9 H9B . 0.9900 ?
    C10 C11 . 1.535(4) ?
    C10 C13 . 1.539(4) ?
    C10 C12 . 1.540(4) ?
    C11 H11A . 0.9800 ?
    C11 H11B . 0.9800 ?
    C11 H11C . 0.9800 ?
    C12 H12A . 0.9800 ?
    C12 H12B . 0.9800 ?
    C12 H12C . 0.9800 ?
    C13 H13A . 0.9900 ?
    C13 H13B . 0.9900 ?
    C14 C15 . 1.499(4) ?
    C15 C16 . 1.494(4) ?
    C16 H16A . 0.9800 ?
    C16 H16B . 0.9800 ?
    C16 H16C . 0.9800 ?
    C17 C18 . 1.526(4) ?
    C17 H17A . 0.9900 ?
    C17 H17B . 0.9900 ?
    C18 C19 . 1.529(4) ?
    C18 C21 . 1.536(4) ?
    C18 C20 . 1.543(4) ?
    C19 H19A . 0.9800 ?
    C19 H19B . 0.9800 ?
    C19 H19C . 0.9800 ?
    C20 H20A . 0.9800 ?
    C20 H20B . 0.9800 ?
    C20 H20C . 0.9800 ?
    C21 H21A . 0.9900 ?
    C21 H21B . 0.9900 ?
    C22 C23 . 1.503(4) ?
    C23 C24 . 1.499(4) ?
    C24 H24A . 0.9800 ?
    C24 H24B . 0.9800 ?
    C24 H24C . 0.9800 ?
    C26 C27 . 1.541(5) ?
    C26 H26A . 0.9900 ?
    C26 H26B . 0.9900 ?
    C27 C28 . 1.526(5) ?
    C27 C30 . 1.529(4) ?
    C27 C29 . 1.535(4) ?
    C28 H28A . 0.9800 ?
    C28 H28B . 0.9800 ?
    C28 H28C . 0.9800 ?
    C29 H29A . 0.9800 ?
    C29 H29B . 0.9800 ?
    C29 H29C . 0.9800 ?
    C30 H30A . 0.9900 ?
    C30 H30B . 0.9900 ?
    C31 C32 . 1.504(4) ?
    C32 C33 . 1.496(4) ?
    C33 H33A . 0.9800 ?
    C33 H33B . 0.9800 ?
    C33 H33C . 0.9800 ?
    C35 C34 . 1.442(6) ?
    C34 H34A . 0.9800 ?
    C34 H34B . 0.9800 ?
    C34 H34C . 0.9800 ?
loop_
    _geom_angle_atom_site_label_1
    _geom_angle_atom_site_label_2
    _geom_angle_atom_site_label_3
    _geom_angle_site_symmetry_1
    _geom_angle_site_symmetry_3
    _geom_angle
    _geom_angle_publ_flag
    N1 Cu1 N2 . . 81.63(10) ?
    N1 Cu1 N3 . . 173.95(10) ?
    N1 Cu1 N4 . . 89.54(10) ?
    N2 Cu1 N3 . . 95.35(10) ?
    N2 Cu1 N4 . . 157.75(10) ?
    N3 Cu1 N4 . . 95.10(10) ?
    N6 O4 H4O . . 112.4 ?
    N9 O6 H6O . . 104.4 ?
    N12 O10 H10O . . 103.6 ?
    C1 N1 O1 . . 120.8(2) ?
    C1 N1 Cu1 . . 114.9(2) ?
    O1 N1 Cu1 . . 124.36(17) ?
    C3 N2 C4 . . 117.5(2) ?
    C3 N2 Cu1 . . 114.07(19) ?
    C4 N2 Cu1 . . 127.20(18) ?
    C8 N3 Cu1 . . 120.40(18) ?
    C8 N3 H3A . . 109.0 ?
    Cu1 N3 H3A . . 103.3 ?
    C8 N3 H3B . . 101.7 ?
    Cu1 N3 H3B . . 119.6 ?
    H3A N3 H3B . . 101.0 ?
    C9 N4 Cu1 . . 115.68(18) ?
    C9 N4 H4C . . 103.7 ?
    Cu1 N4 H4C . . 107.6 ?
    C9 N4 H4D . . 122.4 ?
    Cu1 N4 H4D . . 100.8 ?
    H4C N4 H4D . . 105.7 ?
    C14 N5 C13 . . 123.0(2) ?
    C14 N5 H5N . . 113.3 ?
    C13 N5 H5N . . 121.7 ?
    C15 N6 O4 . . 112.8(3) ?
    C17 N7 H7D . . 120.2 ?
    C17 N7 H7E . . 95.0 ?
    H7D N7 H7E . . 112.0 ?
    C17 N7 H7F . . 116.4 ?
    H7D N7 H7F . . 98.1 ?
    H7E N7 H7F . . 116.5 ?
    C22 N8 C21 . . 124.0(3) ?
    C22 N8 H8N . . 115.8 ?
    C21 N8 H8N . . 120.2 ?
    C23 N9 O6 . . 112.8(2) ?
    C25 N10 C26 . . 124.3(3) ?
    C25 N10 H10N . . 116.8 ?
    C26 N10 H10N . . 118.2 ?
    C31 N11 C30 . . 124.3(3) ?
    C31 N11 H11N . . 116.0 ?
    C30 N11 H11N . . 119.4 ?
    C32 N12 O10 . . 112.4(2) ?
    N1 C1 C2 . . 124.0(3) ?
    N1 C1 C3 . . 113.6(2) ?
    C2 C1 C3 . . 122.4(2) ?
    C1 C2 H2A . . 109.5 ?
    C1 C2 H2B . . 109.5 ?
    H2A C2 H2B . . 109.5 ?
    C1 C2 H2C . . 109.5 ?
    H2A C2 H2C . . 109.5 ?
    H2B C2 H2C . . 109.5 ?
    O2 C3 N2 . . 126.7(3) ?
    O2 C3 C1 . . 118.6(2) ?
    N2 C3 C1 . . 114.7(2) ?
    N2 C4 C5 . . 113.8(2) ?
    N2 C4 H4A . . 108.8 ?
    C5 C4 H4A . . 108.8 ?
    N2 C4 H4B . . 108.8 ?
    C5 C4 H4B . . 108.8 ?
    H4A C4 H4B . . 107.7 ?
    C6 C5 C4 . . 107.9(2) ?
    C6 C5 C7 . . 110.0(3) ?
    C4 C5 C7 . . 110.4(2) ?
    C6 C5 C8 . . 106.5(2) ?
    C4 C5 C8 . . 111.3(2) ?
    C7 C5 C8 . . 110.7(2) ?
    C5 C6 H6A . . 109.5 ?
    C5 C6 H6B . . 109.5 ?
    H6A C6 H6B . . 109.5 ?
    C5 C6 H6C . . 109.5 ?
    H6A C6 H6C . . 109.5 ?
    H6B C6 H6C . . 109.5 ?
    C5 C7 H7A . . 109.5 ?
    C5 C7 H7B . . 109.5 ?
    H7A C7 H7B . . 109.5 ?
    C5 C7 H7C . . 109.5 ?
    H7A C7 H7C . . 109.5 ?
    H7B C7 H7C . . 109.5 ?
    N3 C8 C5 . . 113.8(2) ?
    N3 C8 H8A . . 108.8 ?
    C5 C8 H8A . . 108.8 ?
    N3 C8 H8B . . 108.8 ?
    C5 C8 H8B . . 108.8 ?
    H8A C8 H8B . . 107.7 ?
    N4 C9 C10 . . 115.8(2) ?
    N4 C9 H9A . . 108.3 ?
    C10 C9 H9A . . 108.3 ?
    N4 C9 H9B . . 108.3 ?
    C10 C9 H9B . . 108.3 ?
    H9A C9 H9B . . 107.4 ?
    C11 C10 C9 . . 110.6(2) ?
    C11 C10 C13 . . 107.2(2) ?
    C9 C10 C13 . . 112.6(2) ?
    C11 C10 C12 . . 109.7(3) ?
    C9 C10 C12 . . 107.2(2) ?
    C13 C10 C12 . . 109.5(2) ?
    C10 C11 H11A . . 109.5 ?
    C10 C11 H11B . . 109.5 ?
    H11A C11 H11B . . 109.5 ?
    C10 C11 H11C . . 109.5 ?
    H11A C11 H11C . . 109.5 ?
    H11B C11 H11C . . 109.5 ?
    C10 C12 H12A . . 109.5 ?
    C10 C12 H12B . . 109.5 ?
    H12A C12 H12B . . 109.5 ?
    C10 C12 H12C . . 109.5 ?
    H12A C12 H12C . . 109.5 ?
    H12B C12 H12C . . 109.5 ?
    N5 C13 C10 . . 115.2(2) ?
    N5 C13 H13A . . 108.5 ?
    C10 C13 H13A . . 108.5 ?
    N5 C13 H13B . . 108.5 ?
    C10 C13 H13B . . 108.5 ?
    H13A C13 H13B . . 107.5 ?
    O3 C14 N5 . . 122.8(3) ?
    O3 C14 C15 . . 119.9(3) ?
    N5 C14 C15 . . 117.3(2) ?
    N6 C15 C16 . . 127.2(3) ?
    N6 C15 C14 . . 115.6(3) ?
    C16 C15 C14 . . 117.2(3) ?
    C15 C16 H16A . . 109.5 ?
    C15 C16 H16B . . 109.5 ?
    H16A C16 H16B . . 109.5 ?
    C15 C16 H16C . . 109.5 ?
    H16A C16 H16C . . 109.5 ?
    H16B C16 H16C . . 109.5 ?
    N7 C17 C18 . . 114.9(2) ?
    N7 C17 H17A . . 108.5 ?
    C18 C17 H17A . . 108.5 ?
    N7 C17 H17B . . 108.5 ?
    C18 C17 H17B . . 108.5 ?
    H17A C17 H17B . . 107.5 ?
    C17 C18 C19 . . 106.8(2) ?
    C17 C18 C21 . . 111.3(2) ?
    C19 C18 C21 . . 110.2(2) ?
    C17 C18 C20 . . 110.4(2) ?
    C19 C18 C20 . . 110.3(3) ?
    C21 C18 C20 . . 107.8(2) ?
    C18 C19 H19A . . 109.5 ?
    C18 C19 H19B . . 109.5 ?
    H19A C19 H19B . . 109.5 ?
    C18 C19 H19C . . 109.5 ?
    H19A C19 H19C . . 109.5 ?
    H19B C19 H19C . . 109.5 ?
    C18 C20 H20A . . 109.5 ?
    C18 C20 H20B . . 109.5 ?
    H20A C20 H20B . . 109.5 ?
    C18 C20 H20C . . 109.5 ?
    H20A C20 H20C . . 109.5 ?
    H20B C20 H20C . . 109.5 ?
    N8 C21 C18 . . 113.4(2) ?
    N8 C21 H21A . . 108.9 ?
    C18 C21 H21A . . 108.9 ?
    N8 C21 H21B . . 108.9 ?
    C18 C21 H21B . . 108.9 ?
    H21A C21 H21B . . 107.7 ?
    O5 C22 N8 . . 123.0(3) ?
    O5 C22 C23 . . 122.0(3) ?
    N8 C22 C23 . . 115.0(3) ?
    N9 C23 C24 . . 125.5(3) ?
    N9 C23 C22 . . 115.0(2) ?
    C24 C23 C22 . . 119.5(3) ?
    C23 C24 H24A . . 109.5 ?
    C23 C24 H24B . . 109.5 ?
    H24A C24 H24B . . 109.5 ?
    C23 C24 H24C . . 109.5 ?
    H24A C24 H24C . . 109.5 ?
    H24B C24 H24C . . 109.5 ?
    O7 C25 O8 . . 122.7(3) ?
    O7 C25 N10 . . 118.6(3) ?
    O8 C25 N10 . . 118.7(3) ?
    N10 C26 C27 . . 116.3(3) ?
    N10 C26 H26A . . 108.2 ?
    C27 C26 H26A . . 108.2 ?
    N10 C26 H26B . . 108.2 ?
    C27 C26 H26B . . 108.2 ?
    H26A C26 H26B . . 107.4 ?
    C28 C27 C30 . . 110.1(3) ?
    C28 C27 C29 . . 109.8(3) ?
    C30 C27 C29 . . 107.0(3) ?
    C28 C27 C26 . . 107.7(3) ?
    C30 C27 C26 . . 111.9(2) ?
    C29 C27 C26 . . 110.3(3) ?
    C27 C28 H28A . . 109.5 ?
    C27 C28 H28B . . 109.5 ?
    H28A C28 H28B . . 109.5 ?
    C27 C28 H28C . . 109.5 ?
    H28A C28 H28C . . 109.5 ?
    H28B C28 H28C . . 109.5 ?
    C27 C29 H29A . . 109.5 ?
    C27 C29 H29B . . 109.5 ?
    H29A C29 H29B . . 109.5 ?
    C27 C29 H29C . . 109.5 ?
    H29A C29 H29C . . 109.5 ?
    H29B C29 H29C . . 109.5 ?
    N11 C30 C27 . . 114.1(2) ?
    N11 C30 H30A . . 108.7 ?
    C27 C30 H30A . . 108.7 ?
    N11 C30 H30B . . 108.7 ?
    C27 C30 H30B . . 108.7 ?
    H30A C30 H30B . . 107.6 ?
    O9 C31 N11 . . 124.4(3) ?
    O9 C31 C32 . . 118.2(3) ?
    N11 C31 C32 . . 117.4(3) ?
    N12 C32 C33 . . 126.5(3) ?
    N12 C32 C31 . . 116.7(3) ?
    C33 C32 C31 . . 116.8(3) ?
    C32 C33 H33A . . 109.5 ?
    C32 C33 H33B . . 109.5 ?
    H33A C33 H33B . . 109.5 ?
    C32 C33 H33C . . 109.5 ?
    H33A C33 H33C . . 109.5 ?
    H33B C33 H33C . . 109.5 ?
    N13 C35 C34 . . 178.4(5) ?
    C35 C34 H34A . . 109.5 ?
    C35 C34 H34B . . 109.5 ?
    H34A C34 H34B . . 109.5 ?
    C35 C34 H34C . . 109.5 ?
    H34A C34 H34C . . 109.5 ?
    H34B C34 H34C . . 109.5 ?
loop_
    _geom_torsion_atom_site_label_1
    _geom_torsion_atom_site_label_2
    _geom_torsion_atom_site_label_3
    _geom_torsion_atom_site_label_4
    _geom_torsion_site_symmetry_1
    _geom_torsion_site_symmetry_2
    _geom_torsion_site_symmetry_3
    _geom_torsion_site_symmetry_4
    _geom_torsion
    _geom_torsion_publ_flag
    N2 Cu1 N1 C1 . . . . -5.1(2) ?
    N4 Cu1 N1 C1 . . . . 154.4(2) ?
    N2 Cu1 N1 O1 . . . . 173.3(2) ?
    N4 Cu1 N1 O1 . . . . -27.2(2) ?
    N1 Cu1 N2 C3 . . . . 9.48(19) ?
    N3 Cu1 N2 C3 . . . . -175.8(2) ?
    N4 Cu1 N2 C3 . . . . -58.1(3) ?
    N1 Cu1 N2 C4 . . . . 176.6(2) ?
    N3 Cu1 N2 C4 . . . . -8.7(2) ?
    N4 Cu1 N2 C4 . . . . 109.0(3) ?
    N2 Cu1 N3 C8 . . . . 15.5(2) ?
    N4 Cu1 N3 C8 . . . . -144.8(2) ?
    N2 Cu1 N4 C9 . . . . -18.8(4) ?
    N1 Cu1 N4 C9 . . . . -85.0(2) ?
    N3 Cu1 N4 C9 . . . . 98.9(2) ?
    O1 N1 C1 C2 . . . . 0.2(4) ?
    Cu1 N1 C1 C2 . . . . 178.6(2) ?
    O1 N1 C1 C3 . . . . -178.1(2) ?
    Cu1 N1 C1 C3 . . . . 0.3(3) ?
    C4 N2 C3 O2 . . . . -1.0(4) ?
    Cu1 N2 C3 O2 . . . . 167.4(2) ?
    C4 N2 C3 C1 . . . . 179.7(2) ?
    Cu1 N2 C3 C1 . . . . -11.9(3) ?
    N1 C1 C3 O2 . . . . -171.6(2) ?
    C2 C1 C3 O2 . . . . 10.0(4) ?
    N1 C1 C3 N2 . . . . 7.7(3) ?
    C2 C1 C3 N2 . . . . -170.6(3) ?
    C3 N2 C4 C5 . . . . -161.1(2) ?
    Cu1 N2 C4 C5 . . . . 32.3(3) ?
    N2 C4 C5 C6 . . . . -178.5(2) ?
    N2 C4 C5 C7 . . . . 61.3(3) ?
    N2 C4 C5 C8 . . . . -62.0(3) ?
    Cu1 N3 C8 C5 . . . . -47.1(3) ?
    C6 C5 C8 N3 . . . . -171.1(2) ?
    C4 C5 C8 N3 . . . . 71.6(3) ?
    C7 C5 C8 N3 . . . . -51.5(3) ?
    Cu1 N4 C9 C10 . . . . 178.84(19) ?
    N4 C9 C10 C11 . . . . -57.4(3) ?
    N4 C9 C10 C13 . . . . 62.5(3) ?
    N4 C9 C10 C12 . . . . -177.0(2) ?
    C14 N5 C13 C10 . . . . -91.1(3) ?
    C11 C10 C13 N5 . . . . -179.3(2) ?
    C9 C10 C13 N5 . . . . 58.8(3) ?
    C12 C10 C13 N5 . . . . -60.3(3) ?
    C13 N5 C14 O3 . . . . 0.2(4) ?
    C13 N5 C14 C15 . . . . 179.9(3) ?
    O4 N6 C15 C16 . . . . -0.3(4) ?
    O4 N6 C15 C14 . . . . 179.0(2) ?
    O3 C14 C15 N6 . . . . -156.0(3) ?
    N5 C14 C15 N6 . . . . 24.2(4) ?
    O3 C14 C15 C16 . . . . 23.3(4) ?
    N5 C14 C15 C16 . . . . -156.5(3) ?
    N7 C17 C18 C19 . . . . -175.7(2) ?
    N7 C17 C18 C21 . . . . 64.0(3) ?
    N7 C17 C18 C20 . . . . -55.7(3) ?
    C22 N8 C21 C18 . . . . -99.9(3) ?
    C17 C18 C21 N8 . . . . 59.0(3) ?
    C19 C18 C21 N8 . . . . -59.3(3) ?
    C20 C18 C21 N8 . . . . -179.8(2) ?
    C21 N8 C22 O5 . . . . 0.5(4) ?
    C21 N8 C22 C23 . . . . 179.7(2) ?
    O6 N9 C23 C24 . . . . 2.2(4) ?
    O6 N9 C23 C22 . . . . -179.7(2) ?
    O5 C22 C23 N9 . . . . 177.3(3) ?
    N8 C22 C23 N9 . . . . -1.9(4) ?
    O5 C22 C23 C24 . . . . -4.5(4) ?
    N8 C22 C23 C24 . . . . 176.3(3) ?
    C26 N10 C25 O7 . . . . 8.3(4) ?
    C26 N10 C25 O8 . . . . -174.4(3) ?
    C25 N10 C26 C27 . . . . -102.4(3) ?
    N10 C26 C27 C28 . . . . 172.9(3) ?
    N10 C26 C27 C30 . . . . 51.7(4) ?
    N10 C26 C27 C29 . . . . -67.3(3) ?
    C31 N11 C30 C27 . . . . 111.7(3) ?
    C28 C27 C30 N11 . . . . -64.4(3) ?
    C29 C27 C30 N11 . . . . 176.4(3) ?
    C26 C27 C30 N11 . . . . 55.4(4) ?
    C30 N11 C31 O9 . . . . -0.2(5) ?
    C30 N11 C31 C32 . . . . 178.6(3) ?
    O10 N12 C32 C33 . . . . 2.8(4) ?
    O10 N12 C32 C31 . . . . -176.9(2) ?
    O9 C31 C32 N12 . . . . 172.1(3) ?
    N11 C31 C32 N12 . . . . -6.7(4) ?
    O9 C31 C32 C33 . . . . -7.6(4) ?
    N11 C31 C32 C33 . . . . 173.6(3) ?
loop_
    _geom_hbond_atom_site_label_D
    _geom_hbond_atom_site_label_H
    _geom_hbond_atom_site_label_A
    _geom_hbond_site_symmetry_A
    _geom_hbond_distance_DH
    _geom_hbond_distance_HA
    _geom_hbond_distance_DA
    _geom_hbond_angle_DHA
    O4 H4O O2 1_565 1.00 1.67 2.574(3) 149.6
    O6 H6O O1 2_756 0.91 1.71 2.613(3) 174.0
    N3 H3A O1 2_756 0.86 2.45 2.938(3) 116.4
    N3 H3B O3 . 0.90 2.16 2.978(3) 150.8
    N4 H4C O3 . 0.93 2.09 2.908(3) 145.1
    N4 H4D O1 . 0.92 2.47 2.967(3) 114.5
    N4 H4D N1 2_756 0.92 2.50 3.123(3) 125.9
    N7 H7D O5 2_755 0.79 2.29 3.002(3) 149.2
    N7 H7D O5 . 0.79 2.60 3.109(3) 123.3
    N7 H7E O7 2_755 0.87 1.84 2.705(3) 171.5
    N7 H7F O8 1_655 1.05 1.82 2.859(3) 168.9
    N7 H7F O7 1_655 1.05 2.43 2.981(3) 111.5
    N10 H10N N13 2_665 0.98 2.27 3.107(5) 142.6
    N11 H11N O7 . 0.90 1.95 2.773(3) 150.6
    O10 H10O O8 2_655 0.86 1.77 2.626(3) 169.2
data_global
_journal_date_recd_electronic     2012-08-16
_journal_date_accepted     2012-11-08
_journal_name_full     'Acta Crystallographica, Section E'
_journal_year     2012
_journal_volume     68
_journal_issue     12
_journal_page_first     m1480
_journal_page_last     m1481
_journal_paper_category     QM
_journal_paper_doi     10.1107/S160053681204620X
_journal_coeditor_code     GG2096
_publ_contact_author_name     'Anna V. Pavlishchuk'
_publ_contact_author_address
;
Department of Chemistry,
Kiev National Taras Shevchenko University,
Volodymyrska str. 62,
Kiev 01601
Ukraine
;
_publ_contact_author_email     annpavlis@ukr.net
_publ_contact_author_fax     '+380442393393'
_publ_contact_author_phone     '+380442393393'
_publ_section_title
;\
Bis{(<i>E</i>)-3-[2-(hydroxyimino)propanamido]-2,2-dimethylpropan-1-aminium}
bis[\m-(<i>E</i>)-<i>N</i>-(3-amino-2,2-dimethylpropyl)-2-(hydroxyimino)\
propanamido(2-)]bis{[(<i>E</i>)-<i>N</i>-(3-amino-2,2-dimethylpropyl)-2-\
(hydroxyimino)propanamide]copper(II)}
bis((<i>E</i>)-{3-[2-(hydroxyimino)propanamido]-2,2-dimethylpropyl}carbamate)
acetonitrile disolvate
;
loop_
    _publ_author_name
    _publ_author_address
    'Buvailo, Andrii I.'
;
Department of Chemistry, Kiev National Taras Shevchenko University,
Volodymyrska str. 62, Kiev 01601, Ukraine
;
    'Pavlishchuk, Anna V.'
;
Department of Chemistry, Kiev National Taras Shevchenko University,
Volodymyrska str. 62, Kiev 01601, Ukraine
;
    'Penkova, Larysa V.'
;
Department of Chemistry, Kiev National Taras Shevchenko University,
Volodymyrska str. 62, Kiev 01601, Ukraine
;
    'Kotova, Natalia V.'
;
Department of Chemistry, Kiev National Taras Shevchenko University,
Volodymyrska str. 62, Kiev 01601, Ukraine
;
    'Haukka, Matti'
;
University of Joensuu, Department of Chemistry, PO Box 111,
FI-80101 Joensuu, Finland
;
