# Supplementary material for: Bis­{(E)-3-[2-(hy­droxy­imino)­propan­amido]-2,2-dimethyl­propan-1-aminium} bis[μ-(E)-N-(3-amino-2,2-dimethyl­prop­yl)-2-(hy­droxy­imino)­propanamido­(2−)]bis­{[(E)-N-(3-amino-2,2-dimethyl­prop­yl)-2-(hy­droxy­imino)­propanamide]­copper(II)} bis­((E)-{3-[2-(hy­droxy­imino)­propanamido]-2,2-dimethyl­prop­yl}carbamate) acetonitrile disolvate
Source: Acta Crystallogr Sect E Struct Rep Online. 2012 Nov 14;68(Pt 12):m1480–1. doi: 10.1107/S160053681204620X (PMC3588739; doi:10.1107/S160053681204620X)
Supplement: Supplementary file 2 [file e-68-m1480-Isup2.hkl]

# 
# h,k,l, Fc-squared, Fo-squared, sigma(Fo-squared) and status flag 
# 
data_I
_shelx_title ' ab81dm in P-1 (purple block)' 
_shelx_refln_list_code          4 
_shelx_F_calc_maximum      274.55 
_exptl_crystal_F_000       958.00 
_reflns_d_resolution_high  0.7796 
 
loop_ 
 _symmetry_equiv_pos_as_xyz 
 'x, y, z' 
 '-x, -y, -z' 
 
_cell_length_a     9.3077 
_cell_length_b    12.9458 
_cell_length_c    19.8381 
_cell_angle_alpha 107.875 
_cell_angle_beta   98.461 
_cell_angle_gamma  92.718 
 
_shelx_F_squared_multiplier     1.000 
 
loop_ 
 _refln_index_h 
 _refln_index_k 
 _refln_index_l 
 _refln_F_squared_calc 
 _refln_F_squared_meas 
 _refln_F_squared_sigma 
 _refln_observed_status 
   2   0   0      161.33      325.61     55.24 o 
   3   0   0      128.52      172.14     17.31 o 
   4   0   0     4765.62     5462.40    150.49 o 
   5   0   0     1178.65     1257.47     33.25 o 
   6   0   0      725.08      660.80     23.90 o 
   7   0   0       46.25       54.55     15.54 o 
   8   0   0       74.11       70.93     15.08 o 
   9   0   0      159.00      311.74    158.08 o 
  10   0   0       35.96      113.86     33.94 o 
  11   0   0      134.91      151.06     26.57 o 
 -11   1   0       37.31       40.15     27.53 o 
 -10   1   0       89.80      120.43     21.93 o 
  -9   1   0      658.17     1473.20    324.86 o 
  -8   1   0      311.91      316.86     20.77 o 
  -7   1   0       64.82       78.91     15.20 o 
  -6   1   0       16.50        9.73     13.54 o 
  -5   1   0      718.06      689.57     24.39 o 
  -4   1   0     7265.31     7585.33    172.96 o 
  -3   1   0     5453.25     5470.99    108.52 o 
  -2   1   0     2733.19     2898.42     83.53 o 
   2   1   0     2424.54     3158.77     91.44 o 
   3   1   0     1367.86     1368.16     36.87 o 
   4   1   0       28.35       82.87     21.82 o 
   5   1   0     4599.34     4549.13     92.54 o 
   6   1   0       74.28       71.63     13.16 o 
   7   1   0        9.64       21.05     15.46 o 
   8   1   0      669.91      649.81     30.18 o 
   9   1   0        0.56      214.54    190.32 o 
  10   1   0     1197.80     1286.36     66.43 o 
  11   1   0      186.17      175.66     36.83 o 
 -11   2   0      196.96      209.52     42.13 o 
 -10   2   0       48.90       33.64     24.96 o 
  -9   2   0      504.73      553.83     32.71 o 
  -8   2   0      233.31      226.84     24.35 o 
  -7   2   0        3.28       18.29     13.27 o 
  -6   2   0     1203.74     1296.02     32.24 o 
  -5   2   0       14.07      -13.69     13.69 o 
  -4   2   0     2119.82     2350.81     63.68 o 
  -3   2   0     1322.61     1418.22     64.52 o 
  -2   2   0       39.48      -14.10     17.02 o 
   1   2   0     5272.00     6578.06    245.74 o 
   2   2   0       47.82      -24.12     26.10 o 
   3   2   0        9.13      -16.38     16.38 o 
   4   2   0     1198.97     1365.87     34.38 o 
   5   2   0     4398.14     4325.67    103.26 o 
   6   2   0      801.42      788.65     27.04 o 
   7   2   0      191.89      166.43     19.29 o 
   8   2   0      113.56      117.57     16.07 o 
   9   2   0        2.67       57.64     49.96 o 
  10   2   0      309.72      365.03     34.35 o 
  11   2   0      303.08      349.66     37.89 o 
 -11   3   0      179.19      306.16     77.13 o 
 -10   3   0        0.67       10.91     18.52 o 
  -9   3   0      199.24      212.16     31.48 o 
  -8   3   0     1461.42     1474.79     49.90 o 
  -7   3   0      118.47      104.88     12.45 o 
  -6   3   0     1060.07     1001.39     27.36 o 
  -5   3   0       40.90       40.10     11.81 o 
  -4   3   0     2686.69     2714.59     63.24 o 
  -3   3   0       20.97        1.88     16.35 o 
  -2   3   0     5158.37     4699.73     90.27 o 
  -1   3   0        5.20      -11.37     11.37 o 
   0   3   0       18.55       39.76      6.94 o 
   1   3   0    12968.02    13770.58    832.19 o 
   2   3   0      487.58      401.85     27.91 o 
   3   3   0     1373.09     1444.79     34.73 o 
   4   3   0      335.84      403.44     25.56 o 
   5   3   0     4552.20     4622.41     93.35 o 
   6   3   0      412.55      397.37     19.73 o 
   7   3   0      508.44      523.93     25.11 o 
   8   3   0        9.22        6.21     16.34 o 
   9   3   0       73.31       39.19     37.94 o 
  10   3   0      417.67      419.78     38.68 o 
  11   3   0       15.04      -18.87     24.98 o 
 -11   4   0      331.81      372.11     47.20 o 
 -10   4   0        5.70       54.97     34.63 o 
  -9   4   0        4.15       -3.44     12.34 o 
  -8   4   0      110.76      111.21     16.41 o 
  -7   4   0        3.28       12.73     12.84 o 
  -6   4   0      588.03      577.14     23.35 o 
  -5   4   0      371.26      378.94     16.50 o 
  -4   4   0     2299.34     2116.63     47.50 o 
  -3   4   0      254.58      333.32     20.36 o 
  -2   4   0      548.76      480.39     11.23 o 
  -1   4   0       21.71        5.84     17.68 o 
   0   4   0     1231.80     1261.42     22.82 o 
   1   4   0     6771.03     6332.89    121.07 o 
   2   4   0     4926.97     4831.04     83.80 o 
   3   4   0     2598.23     2751.05     58.31 o 
   4   4   0      343.41      285.55     19.07 o 
   5   4   0      836.48      817.80     43.09 o 
   6   4   0      629.69      657.62     30.97 o 
   7   4   0      597.32      585.52     26.49 o 
   8   4   0       30.01       16.41     19.70 o 
   9   4   0       30.93       18.45     31.91 o 
  10   4   0       38.29       38.20     23.94 o 
  11   4   0       48.81       80.10     28.53 o 
 -11   5   0      248.28      243.81     41.39 o 
 -10   5   0      138.39      121.46     30.37 o 
  -9   5   0      383.04      423.96     35.23 o 
  -8   5   0      122.58      152.03     20.86 o 
  -7   5   0      280.05      273.59     17.10 o 
  -6   5   0     1958.75     1957.10     49.31 o 
  -5   5   0      322.16      285.92     12.74 o 
  -4   5   0     1100.47     1157.29     27.41 o 
  -3   5   0     1310.10     1358.04     25.26 o 
  -2   5   0      560.24      627.01     38.75 o 
  -1   5   0     1233.06     1275.37     36.47 o 
   0   5   0      463.44      454.15     12.86 o 
   1   5   0     6005.30     6370.53    118.99 o 
   2   5   0     2023.41     2039.35     52.46 o 
   3   5   0     4219.83     4318.49     81.95 o 
   4   5   0      785.07      739.16     28.00 o 
   5   5   0       25.51       32.26     13.81 o 
   6   5   0     1354.44     1413.22     48.93 o 
   7   5   0       84.30       91.80     21.24 o 
   8   5   0      249.24      269.22     25.69 o 
   9   5   0        9.74      -15.65     46.47 o 
  10   5   0       73.64       87.41     34.90 o 
 -11   6   0       18.13       45.51     27.28 o 
 -10   6   0        0.33       33.16     20.51 o 
  -9   6   0       58.69       35.29     35.29 o 
  -8   6   0      825.88      755.63     33.93 o 
  -7   6   0       48.41       51.33     13.91 o 
  -6   6   0     3683.31     3871.38     73.92 o 
  -5   6   0       54.46       58.56      7.51 o 
  -4   6   0      447.67      392.00     13.34 o 
  -3   6   0        2.11       -8.78      8.78 o 
  -2   6   0     1145.04     1197.37     27.98 o 
  -1   6   0      435.87      361.39     20.16 o 
   0   6   0     1887.02     2069.47     45.28 o 
   1   6   0     3230.31     3235.12     60.58 o 
   2   6   0        0.95      -10.66     10.66 o 
   3   6   0      596.60      556.90     19.12 o 
   4   6   0      954.77      967.25     39.27 o 
   5   6   0       86.00       98.07     12.22 o 
   6   6   0     1302.92     1372.76     41.55 o 
   7   6   0       63.90       97.69     17.68 o 
   8   6   0      480.88      480.68     25.17 o 
   9   6   0      266.21      305.26     23.24 o 
  10   6   0      180.89      225.43     51.76 o 
 -11   7   0       23.15       35.22     26.25 o 
 -10   7   0        6.50       13.66     16.72 o 
  -9   7   0       50.47       61.13     18.79 o 
  -8   7   0      789.20      822.27     25.42 o 
  -7   7   0       69.12       66.85      9.07 o 
  -6   7   0      373.82      395.97     20.53 o 
  -5   7   0        0.38       11.64      6.28 o 
  -4   7   0       62.89       44.12     14.03 o 
  -3   7   0     1154.20     1064.53     32.66 o 
  -2   7   0     1182.39     1160.45     32.87 o 
  -1   7   0     1153.26     1160.94     24.53 o 
   0   7   0       64.11       66.45      6.43 o 
   1   7   0      250.26      239.25     14.49 o 
   2   7   0       22.70       -8.93     11.33 o 
   3   7   0      277.26      254.30     14.59 o 
   4   7   0      189.00      173.39     18.99 o 
   5   7   0       43.55       40.34     11.65 o 
   6   7   0     1527.49     1572.86     47.21 o 
   7   7   0      624.36      605.18     26.74 o 
   8   7   0       53.35       42.83     15.70 o 
   9   7   0       19.42       18.27     16.48 o 
  10   7   0       67.53       85.29     33.23 o 
 -10   8   0       48.83       44.17     16.41 o 
  -9   8   0      177.92      166.48     37.53 o 
  -8   8   0      722.41      718.68     34.67 o 
  -7   8   0       17.38       20.27      8.36 o 
  -6   8   0      654.96      697.27     17.38 o 
  -5   8   0      342.23      353.33     15.32 o 
  -4   8   0       88.78       94.86     10.90 o 
  -3   8   0      932.61      906.84     24.43 o 
  -2   8   0       31.60       26.46     14.42 o 
  -1   8   0     1942.42     1781.73     36.77 o 
   0   8   0      713.30      694.49     15.07 o 
   1   8   0      724.67      717.51     18.10 o 
   2   8   0      321.14      304.94     13.63 o 
   3   8   0       34.17       41.27      9.47 o 
   4   8   0      892.10      864.74     25.53 o 
   5   8   0      559.57      573.16     25.89 o 
   6   8   0      632.07      683.66     28.08 o 
   7   8   0     1121.39     1210.27     57.60 o 
   8   8   0      133.89      143.61     23.71 o 
   9   8   0      177.41      189.11     29.78 o 
 -10   9   0       70.98       74.05     18.81 o 
  -9   9   0      151.93      148.34     21.80 o 
  -8   9   0      327.02      358.65     31.51 o 
  -7   9   0      249.58      225.38     11.67 o 
  -6   9   0      124.16      117.27     11.95 o 
  -5   9   0      374.16      365.99     18.25 o 
  -4   9   0      267.54      278.34     25.15 o 
  -3   9   0      201.60      204.88     10.49 o 
  -2   9   0      252.62      256.31     14.55 o 
  -1   9   0        5.90        2.78     11.98 o 
   0   9   0      247.85      266.92      8.53 o 
   1   9   0      193.54      164.34      8.76 o 
   2   9   0      264.00      248.05     22.25 o 
   3   9   0      476.41      453.64     19.46 o 
   4   9   0     1087.43     1012.67     30.16 o 
   5   9   0       69.63       43.16     11.85 o 
   6   9   0      377.71      370.02     21.93 o 
   7   9   0      348.05      394.00     27.42 o 
   8   9   0       42.67       11.82     21.43 o 
  -9  10   0       36.61       58.53     32.46 o 
  -8  10   0      172.17      196.22     21.86 o 
  -7  10   0        0.30       -8.50     17.31 o 
  -6  10   0      110.43      107.40     16.71 o 
  -5  10   0      543.15      521.30     19.01 o 
  -4  10   0     1335.09     1287.53     37.35 o 
  -3  10   0      652.88      713.45     20.23 o 
  -2  10   0      178.30      163.80      9.23 o 
  -1  10   0     1096.94     1106.71     36.58 o 
   0  10   0       31.88       31.78      3.44 o 
   1  10   0      195.43      196.47     11.85 o 
   2  10   0      266.55      304.42     13.26 o 
   3  10   0      427.03      392.14     17.16 o 
   4  10   0        5.35        1.07     10.64 o 
   5  10   0       46.79       62.71     13.00 o 
   6  10   0       71.62       64.04     14.55 o 
   7  10   0      211.36      196.58     24.65 o 
   8  10   0       31.54       18.52     17.79 o 
  -9  11   0        1.22        9.77     15.62 o 
  -8  11   0      396.64      423.09     34.85 o 
  -7  11   0       52.20       49.18     12.38 o 
  -6  11   0       80.87       85.17     10.85 o 
  -5  11   0      297.22      325.08     22.12 o 
  -4  11   0       95.72       87.94      6.41 o 
  -3  11   0      727.31      748.66     33.13 o 
  -2  11   0      623.59      697.16     21.56 o 
  -1  11   0      828.37      803.99     22.51 o 
   0  11   0     1156.60     1122.27     33.72 o 
   1  11   0      222.08      184.70      9.34 o 
   2  11   0      669.55      697.15     21.84 o 
   3  11   0       16.98       28.27     11.40 o 
   4  11   0       11.50       18.69      9.85 o 
   5  11   0      368.91      427.60     25.97 o 
   6  11   0       55.28       36.93     22.98 o 
   7  11   0       29.22       39.55     37.83 o 
  -8  12   0      125.51      132.54     16.95 o 
  -7  12   0        1.55       14.11     28.42 o 
  -6  12   0       73.67       67.08      8.87 o 
  -5  12   0      211.63      207.88     10.77 o 
  -4  12   0      324.52      334.01     11.84 o 
  -3  12   0      198.49      188.55     20.99 o 
  -2  12   0      435.53      477.90     17.14 o 
  -1  12   0      102.31       83.84     10.94 o 
   0  12   0      263.41      234.82     16.85 o 
   1  12   0       33.07       37.26     16.03 o 
   2  12   0      209.65      213.01     13.76 o 
   3  12   0      215.46      197.95     17.48 o 
   4  12   0        2.96      -12.36     17.84 o 
   5  12   0      147.74      125.43     34.19 o 
   6  12   0       96.04      106.36     23.13 o 
  -7  13   0        9.44       11.55      9.60 o 
  -6  13   0        0.18       -7.41     18.83 o 
  -5  13   0        8.21       95.14     46.76 o 
  -4  13   0      386.31      405.64     58.67 o 
  -3  13   0      397.72      467.54     77.90 o 
  -2  13   0      190.72      239.11     11.55 o 
  -1  13   0      187.49      162.57     18.27 o 
   0  13   0      319.56      287.13     19.10 o 
   1  13   0        0.18       -4.15     12.35 o 
   2  13   0       77.44       80.51     16.68 o 
   3  13   0      182.16      209.92     25.02 o 
   4  13   0      262.33      249.99     39.56 o 
   5  13   0      319.57      341.87     68.75 o 
  -6  14   0       21.33       40.88     34.19 o 
  -5  14   0      267.01      190.14     46.25 o 
  -4  14   0      155.54      172.42     40.07 o 
  -3  14   0      610.13      734.37     75.66 o 
  -2  14   0      981.98     1101.05     70.20 o 
  -1  14   0       11.27       -0.04     19.82 o 
   0  14   0      255.78      260.90     23.29 o 
   1  14   0      135.07      160.86     70.88 o 
   2  14   0      193.03      175.60     27.87 o 
   3  14   0      363.06      325.98     29.85 o 
   4  14   0        4.64        6.10     19.82 o 
  -4  15   0       77.19       85.95     35.88 o 
  -1  15   0       24.83       41.69     31.65 o 
   0  15   0       40.83       71.74     17.34 o 
   1  15   0      295.09      300.80     28.49 o 
   2  15   0      134.86      123.14     20.38 o 
  -3 -15   1       85.51       61.17     30.59 o 
  -2 -15   1        0.18        6.54     18.23 o 
  -1 -15   1      120.01      102.86     38.01 o 
   0 -15   1       33.07       19.29     12.87 o 
   1 -15   1       79.95       56.03     12.65 o 
   3 -15   1        4.35      -34.92     34.92 o 
   4 -15   1       70.60       22.50     33.75 o 
   5 -15   1       43.98       -7.35     31.76 o 
  -4 -14   1       52.40       59.46     52.61 o 
  -3 -14   1      979.34      989.30     54.09 o 
  -2 -14   1        0.62      -16.23     36.69 o 
  -1 -14   1      323.25      305.51     23.94 o 
   0 -14   1      533.47      567.74     32.39 o 
   1 -14   1       24.14       24.09      8.92 o 
   2 -14   1      454.69      468.83     59.96 o 
   3 -14   1       13.84      119.29     35.29 o 
   4 -14   1        3.03       58.75     45.59 o 
   5 -14   1      100.46      166.61     48.67 o 
   6 -14   1        3.31       36.54     31.32 o 
  -5 -13   1      303.05      275.16     26.40 o 
  -4 -13   1       52.00       92.94     22.39 o 
  -3 -13   1       72.89       64.23     14.92 o 
  -2 -13   1       70.00       79.13     17.89 o 
  -1 -13   1      101.01      114.02     14.29 o 
   0 -13   1      533.35      555.08     22.92 o 
   1 -13   1      390.89      387.81     28.05 o 
   2 -13   1      206.38      243.93     15.54 o 
   3 -13   1      183.54      173.46     39.41 o 
   4 -13   1        3.28       31.12     22.92 o 
   5 -13   1      141.41      174.70     36.84 o 
   6 -13   1        2.31      -28.45     28.45 o 
   7 -13   1      261.34      284.93     20.74 o 
  -6 -12   1        4.12       -7.79     27.50 o 
  -5 -12   1        2.01        7.26     14.71 o 
  -4 -12   1       41.97       32.84     25.59 o 
  -3 -12   1        5.80        4.09     13.02 o 
  -2 -12   1       82.10      107.90      9.53 o 
  -1 -12   1       12.16        9.95      5.62 o 
   0 -12   1       38.34       42.74      8.63 o 
   1 -12   1      116.64       94.36     12.69 o 
   2 -12   1      165.89      193.54     26.84 o 
   3 -12   1      242.03      268.59     27.37 o 
   4 -12   1       90.76      114.94     25.93 o 
   5 -12   1      429.82      461.21     35.98 o 
   6 -12   1        1.20        2.20      5.86 o 
   7 -12   1      150.55      130.63     17.33 o 
   8 -12   1       15.99       16.71     27.13 o 
  -7 -11   1      137.15      148.25     42.76 o 
  -6 -11   1        5.77      -14.60     17.98 o 
  -5 -11   1      310.44      319.89     29.60 o 
  -4 -11   1      135.21      220.72     42.62 o 
  -3 -11   1      940.86     1014.67     56.62 o 
  -2 -11   1      529.02      552.53     17.19 o 
  -1 -11   1      583.47      611.88     17.06 o 
   0 -11   1       75.55       78.62     11.65 o 
   1 -11   1      807.76      773.43     22.96 o 
   2 -11   1      735.16      741.61     25.57 o 
   3 -11   1     1003.58      948.60     48.68 o 
   4 -11   1        0.04        1.73      4.87 o 
   5 -11   1      115.88      118.83      9.00 o 
   6 -11   1      173.93      179.82     21.67 o 
   7 -11   1       20.33        6.06     14.86 o 
   8 -11   1       91.62       90.23     30.88 o 
   9 -11   1       22.12        2.04     30.15 o 
  -8 -10   1       88.06       95.65     19.41 o 
  -7 -10   1      695.75      691.62     37.66 o 
  -6 -10   1      151.31      164.54     18.64 o 
  -5 -10   1       49.05       60.91     13.25 o 
  -4 -10   1      216.13      239.66     14.30 o 
  -3 -10   1       27.67       25.18     11.00 o 
  -2 -10   1     4516.21     4555.97     83.78 o 
  -1 -10   1        3.40       10.47      7.07 o 
   0 -10   1      383.17      363.86     15.02 o 
   1 -10   1      132.35      136.00      9.62 o 
   2 -10   1      650.35      657.33     17.75 o 
   3 -10   1      921.68      976.95     25.87 o 
   4 -10   1      403.36      387.36     11.60 o 
   5 -10   1        8.72        0.31      7.67 o 
   6 -10   1      656.88      632.90     25.29 o 
   7 -10   1        4.04       -1.37      8.57 o 
   8 -10   1       25.74       33.03     24.74 o 
   9 -10   1        0.88        0.60     13.09 o 
  -9  -9   1       51.55       31.69     29.23 o 
  -8  -9   1        2.64       17.85     18.62 o 
  -7  -9   1      138.89      145.38     18.15 o 
  -6  -9   1      226.80      261.31     18.03 o 
  -5  -9   1        6.35       -6.08     14.78 o 
  -4  -9   1       40.48       46.28      9.94 o 
  -3  -9   1      388.42      410.07     16.25 o 
  -2  -9   1      439.06      465.25     25.24 o 
  -1  -9   1     1558.47     1513.15     30.85 o 
   0  -9   1      955.52      971.66     23.39 o 
   1  -9   1      602.71      576.31     16.51 o 
   2  -9   1      225.96      225.53     17.41 o 
   3  -9   1     1894.32     1917.18     52.49 o 
   4  -9   1       54.42       50.63      6.59 o 
   5  -9   1      550.53      558.41     21.66 o 
   6  -9   1        3.52        5.21     10.03 o 
   7  -9   1        3.02       11.96      3.93 o 
   8  -9   1      651.86      610.46     38.30 o 
   9  -9   1        9.54       -1.19     17.65 o 
  10  -9   1        0.91       17.44     16.54 o 
  -9  -8   1       55.64       -9.10     31.25 o 
  -8  -8   1        4.48       38.15     16.96 o 
  -7  -8   1       20.17        9.03     14.94 o 
  -6  -8   1      823.85      809.51     33.49 o 
  -5  -8   1       38.94       46.10     13.35 o 
  -4  -8   1       63.62       62.99      9.66 o 
  -3  -8   1        7.74       15.36     13.13 o 
  -2  -8   1      609.06      530.81     17.73 o 
  -1  -8   1      678.79      642.27     16.01 o 
   0  -8   1     1615.03     1596.79     25.13 o 
   1  -8   1        6.68       -5.53      5.53 o 
   2  -8   1       26.21       13.86      5.81 o 
   3  -8   1     1860.63     1755.09     39.67 o 
   4  -8   1      451.00      467.30     16.52 o 
   5  -8   1      162.89      159.85     16.40 o 
   6  -8   1      327.19      320.57     18.85 o 
   7  -8   1        2.52        8.29     11.07 o 
   8  -8   1      888.07      881.74     47.58 o 
   9  -8   1      114.70      137.01     19.10 o 
  10  -8   1       12.64       18.17     17.43 o 
 -10  -7   1       15.01       80.29     70.29 o 
  -9  -7   1      132.67      143.91     21.03 o 
  -8  -7   1      149.15      122.47     18.49 o 
  -7  -7   1        6.58        9.11     12.78 o 
  -6  -7   1     3373.43     3389.62     90.20 o 
  -5  -7   1       39.04       35.73     14.09 o 
  -4  -7   1       71.89       66.26     15.93 o 
  -3  -7   1       22.91       19.81      9.01 o 
  -2  -7   1      130.70      120.05     14.39 o 
  -1  -7   1     7749.71     7538.64    110.54 o 
   0  -7   1     1129.54     1146.27     20.83 o 
   1  -7   1      124.68      111.93     27.79 o 
   2  -7   1      218.80      209.36     12.80 o 
   3  -7   1     1441.26     1326.49     51.24 o 
   4  -7   1      154.83      147.45     17.84 o 
   5  -7   1        3.93        8.75      7.24 o 
   6  -7   1       13.27       18.73     12.84 o 
   7  -7   1      223.47      222.71     12.67 o 
   8  -7   1      435.12      447.94     19.89 o 
   9  -7   1      407.93      374.24     46.39 o 
  10  -7   1        3.34        2.35     21.18 o 
  11  -7   1       28.98       -3.75     24.85 o 
 -10  -6   1        4.93        5.78     23.93 o 
  -9  -6   1      461.90      407.98     29.07 o 
  -8  -6   1      821.96      876.77     35.76 o 
  -7  -6   1       27.90       13.72     14.91 o 
  -6  -6   1      598.86      594.58     21.63 o 
  -5  -6   1      207.99      222.09     16.08 o 
  -4  -6   1      343.14      327.62     15.38 o 
  -3  -6   1        1.72      -12.96     12.96 o 
  -2  -6   1      356.74      317.98     15.88 o 
  -1  -6   1    12527.78    12177.45    179.57 o 
   0  -6   1      926.14     1019.84     33.71 o 
   1  -6   1       49.21      174.07     19.51 o 
   2  -6   1     1137.16     1258.04     28.30 o 
   3  -6   1     1660.92     1673.93     40.66 o 
   4  -6   1       91.89       64.96      9.05 o 
   5  -6   1      221.25      268.38     10.44 o 
   6  -6   1     1524.07     1622.36     36.16 o 
   7  -6   1        1.21       -3.15     10.80 o 
   8  -6   1       51.91       45.28     14.52 o 
   9  -6   1      380.33      589.72    150.51 o 
  10  -6   1       10.39      -21.40     21.40 o 
  11  -6   1       36.86        3.01     37.28 o 
 -10  -5   1      212.18      221.85     62.72 o 
  -9  -5   1      127.85      141.83     26.71 o 
  -8  -5   1      178.50      189.60     21.24 o 
  -7  -5   1     1307.88     1278.53     50.44 o 
  -6  -5   1     1205.31     1202.81     37.42 o 
  -5  -5   1      244.72      265.41     16.03 o 
  -4  -5   1      115.43       78.19     12.10 o 
  -3  -5   1     3226.24     3199.00     61.41 o 
  -2  -5   1     5404.41     5636.35    116.27 o 
  -1  -5   1     4867.02     4539.88     71.37 o 
   0  -5   1     1046.84     1010.44     20.84 o 
   1  -5   1     1263.47     1321.02     28.15 o 
   2  -5   1       21.82       79.11     23.36 o 
   3  -5   1      557.61      620.55     15.23 o 
   4  -5   1     4803.28     4770.25     84.89 o 
   5  -5   1      169.38      186.98     12.48 o 
   6  -5   1      546.69      526.09     19.90 o 
   7  -5   1      100.07       84.13     12.40 o 
   8  -5   1        1.14       -7.21     13.71 o 
   9  -5   1      837.87      903.61     38.07 o 
  10  -5   1       31.20       74.48     28.01 o 
  11  -5   1        2.10       33.01     39.19 o 
 -11  -4   1       23.55       25.36     24.64 o 
 -10  -4   1       47.15       78.15     28.14 o 
  -9  -4   1        4.29       26.50     22.35 o 
  -8  -4   1      202.27      208.16     35.44 o 
  -7  -4   1      106.44      124.65     15.29 o 
  -6  -4   1     1318.24     1456.16     54.19 o 
  -5  -4   1     2662.24     2754.24     61.56 o 
  -4  -4   1     5481.67     5535.78    114.49 o 
  -3  -4   1      464.29      507.91     19.16 o 
  -2  -4   1     1010.01     1009.62     26.11 o 
  -1  -4   1     6357.91     5508.27     89.01 o 
   0  -4   1       47.43        5.68     10.52 o 
   1  -4   1     1842.77     1757.32     39.08 o 
   2  -4   1      214.57      194.34      6.01 o 
   3  -4   1       55.35      139.70     16.84 o 
   4  -4   1     1128.28     1097.50     40.42 o 
   5  -4   1      194.57      186.28     27.98 o 
   6  -4   1       16.55        6.71     21.18 o 
   7  -4   1      356.04      346.51     17.39 o 
   8  -4   1      399.61      421.57     24.00 o 
   9  -4   1     1702.41     1809.31     62.78 o 
  10  -4   1       53.97       45.15     19.87 o 
  11  -4   1       33.77       -7.72     42.57 o 
 -11  -3   1       31.54       12.30     55.51 o 
 -10  -3   1      227.01      243.74     40.51 o 
  -9  -3   1      332.14      368.89     35.04 o 
  -8  -3   1       88.59      109.10     24.16 o 
  -7  -3   1      117.37      106.86     25.12 o 
  -6  -3   1      848.81      856.74     27.48 o 
  -5  -3   1     2853.57     2846.62     62.46 o 
  -4  -3   1      927.95     1073.06     29.98 o 
  -3  -3   1     4832.36     4522.18     90.03 o 
  -2  -3   1     8704.43     8288.12    141.61 o 
  -1  -3   1     2202.90     2056.42    121.01 o 
   0  -3   1     6469.62     5947.65    105.56 o 
   1  -3   1     1669.56     1375.05     31.07 o 
   2  -3   1     1549.41     1391.00     33.98 o 
   3  -3   1      500.98      441.16     18.50 o 
   4  -3   1     4288.59     4722.48    121.44 o 
   5  -3   1     1329.35     1319.98     34.89 o 
   6  -3   1      242.25      197.62     13.05 o 
   7  -3   1       13.42       26.78     12.25 o 
   8  -3   1      345.16      357.05     21.84 o 
   9  -3   1     1828.28     1959.10     68.24 o 
  10  -3   1       98.26      115.75     31.37 o 
  11  -3   1       17.06      -10.15     29.63 o 
 -11  -2   1       52.12       34.34     24.28 o 
 -10  -2   1        4.35       49.94     48.70 o 
  -9  -2   1        7.82       12.70     23.98 o 
  -8  -2   1       46.96       26.89     16.30 o 
  -7  -2   1     1204.70     1181.61     35.25 o 
  -6  -2   1      989.13      928.34     27.37 o 
  -5  -2   1     7741.78     7894.16    323.70 o 
  -4  -2   1      948.28     1164.90     37.99 o 
  -3  -2   1      736.36      638.64     22.66 o 
  -2  -2   1     2408.59     2169.15     97.49 o 
  -1  -2   1      380.61      359.37     17.02 o 
   2  -2   1     2145.83     2271.43     57.59 o 
   3  -2   1     2970.69     3030.13     73.54 o 
   4  -2   1       34.67      129.72     20.29 o 
   5  -2   1     3574.74     3438.49     74.50 o 
   6  -2   1     2158.48     2281.91     54.56 o 
   7  -2   1       19.66       31.75     12.00 o 
   8  -2   1      817.63      767.94     58.69 o 
   9  -2   1     1515.47     1652.24     63.71 o 
  10  -2   1      769.61      724.90     41.61 o 
  11  -2   1        1.85      -20.78     25.33 o 
 -11  -1   1        0.31       32.79     22.42 o 
 -10  -1   1       21.41       21.41     24.44 o 
  -9  -1   1        0.05       28.52     18.12 o 
  -8  -1   1       93.94      102.12     16.57 o 
  -7  -1   1     1740.91     1716.14     50.13 o 
  -6  -1   1       13.92       14.49     13.75 o 
  -5  -1   1      863.61      793.80     26.17 o 
  -4  -1   1       89.58      239.74     38.83 o 
  -3  -1   1     3951.96     3728.95    109.29 o 
  -2  -1   1     6437.95     6649.73    366.01 o 
   2  -1   1       81.35      139.85     41.51 o 
   3  -1   1      104.13       91.89     11.23 o 
   4  -1   1      442.83      532.97     24.42 o 
   5  -1   1     4775.54     4957.62     98.52 o 
   6  -1   1       14.22       54.28     13.08 o 
   7  -1   1      160.28      167.31     14.31 o 
   8  -1   1       36.62       16.97     28.75 o 
   9  -1   1      164.30      323.64    178.13 o 
  10  -1   1      572.11      651.41     41.91 o 
  11  -1   1        5.09       -4.35     28.97 o 
 -11   0   1       48.68       86.93     50.55 o 
 -10   0   1       18.31        8.93     18.68 o 
  -9   0   1      139.59      342.12     97.67 o 
  -8   0   1      884.47      846.12     32.96 o 
  -7   0   1     1398.10     1416.16     39.29 o 
  -6   0   1      886.77      948.70     26.85 o 
  -5   0   1     2564.40     2490.23     55.20 o 
  -4   0   1     2906.57     3440.05     70.62 o 
  -3   0   1    29698.74    29615.65    678.70 o 
  -2   0   1      659.88      846.53     60.44 o 
   2   0   1      838.90      970.04     32.11 o 
   3   0   1     5729.65     5891.48    117.37 o 
   4   0   1      127.11      249.85     20.47 o 
   5   0   1     2513.47     2595.63     75.44 o 
   6   0   1     3496.11     3562.63     80.37 o 
   7   0   1     1252.77     1268.37     38.81 o 
   8   0   1       41.19       57.25     17.46 o 
   9   0   1      824.01      846.89     39.47 o 
  10   0   1       85.88      172.92     22.37 o 
  11   0   1        1.28       54.74     24.58 o 
 -11   1   1        0.58       -6.89     23.82 o 
 -10   1   1      318.35      348.86     35.73 o 
  -9   1   1      327.13      510.52    116.10 o 
  -8   1   1      651.55      693.39     34.14 o 
  -7   1   1      757.12      720.22     27.32 o 
  -6   1   1     3079.58     3250.66     72.59 o 
  -5   1   1     1161.65     1206.84     31.99 o 
  -4   1   1      334.94      477.21     36.40 o 
  -3   1   1     7640.76     7954.94    148.35 o 
  -2   1   1    75378.23    52207.91   1701.82 o 
   2   1   1     5389.48     5338.48    188.46 o 
   3   1   1     1768.81     1728.79     43.84 o 
   4   1   1     3340.90     4035.50    101.43 o 
   5   1   1        5.38       10.21     17.77 o 
   6   1   1      125.93      134.18     15.60 o 
   7   1   1      454.66      467.59     34.41 o 
   8   1   1       82.05       71.90     14.61 o 
   9   1   1      137.63      201.93     22.95 o 
  10   1   1      383.65      431.14     38.46 o 
  11   1   1        1.13      -31.94     33.20 o 
 -11   2   1      101.54      102.54     23.50 o 
 -10   2   1       21.97       41.52     32.64 o 
  -9   2   1      330.89      357.86     24.42 o 
  -8   2   1       23.29       55.30     17.62 o 
  -7   2   1       57.93       79.35     13.01 o 
  -6   2   1     1453.55     1417.75     46.90 o 
  -5   2   1       24.13       23.28     13.46 o 
  -4   2   1     1661.43     2154.34     52.13 o 
  -3   2   1     6880.94     6491.46    126.34 o 
  -2   2   1    12643.42    12940.37    661.69 o 
  -1   2   1      910.03      896.59     29.80 o 
   1   2   1        2.71       94.95     15.81 o 
   2   2   1      341.92      301.51     54.15 o 
   3   2   1     2210.10     2034.55     46.16 o 
   4   2   1     1463.94     1643.96     43.34 o 
   5   2   1      418.15      379.65     19.63 o 
   6   2   1       17.05        9.81     13.70 o 
   7   2   1      978.99      984.90     33.70 o 
   8   2   1      211.61      251.23     20.40 o 
   9   2   1        0.19        0.92     24.25 o 
  10   2   1      239.46      325.43     34.32 o 
  11   2   1        3.18        8.82     50.07 o 
 -11   3   1      100.08       71.61     26.47 o 
 -10   3   1       66.89      110.64     24.26 o 
  -9   3   1      111.71      105.05     16.18 o 
  -8   3   1      891.19      869.57     37.32 o 
  -7   3   1      148.05      151.32     13.13 o 
  -6   3   1     1830.37     1930.51     47.57 o 
  -5   3   1      321.93      291.38     13.13 o 
  -4   3   1        3.97       58.72     15.37 o 
  -3   3   1     1983.46     1963.28     46.41 o 
  -2   3   1     1571.62     1468.34     28.55 o 
   0   3   1      519.25      436.80     19.94 o 
   1   3   1      165.80      105.05     13.80 o 
   2   3   1     3150.85     2823.82     60.24 o 
   3   3   1     6202.16     6189.89    179.76 o 
   4   3   1      492.65      559.42     30.67 o 
   5   3   1      552.29      509.73     21.12 o 
   6   3   1        5.20      -12.05     12.05 o 
   7   3   1       76.02       72.26     18.58 o 
   8   3   1      518.16      554.12     26.90 o 
   9   3   1      138.44      141.76     28.01 o 
  10   3   1      337.39      357.61     34.75 o 
  11   3   1       35.83      -11.64     25.45 o 
 -11   4   1        4.46      -27.79     39.41 o 
 -10   4   1      151.62      156.79     25.00 o 
  -9   4   1      616.70      599.48     25.89 o 
  -8   4   1       66.21       60.46     14.12 o 
  -7   4   1      477.02      454.35     18.56 o 
  -6   4   1       75.87       89.23     17.08 o 
  -5   4   1      304.66      323.65     15.74 o 
  -4   4   1     1310.45     1284.61     34.85 o 
  -3   4   1       52.86      157.85     16.30 o 
  -2   4   1      163.66      175.25     12.07 o 
  -1   4   1     2885.74     2638.50     40.60 o 
   0   4   1      396.04      363.00     16.69 o 
   1   4   1     1784.69     1592.53     35.68 o 
   2   4   1     1622.44     1862.28     45.55 o 
   3   4   1     3717.31     3596.52     74.29 o 
   4   4   1     2882.50     2966.29     64.87 o 
   5   4   1      117.98       97.33     15.42 o 
   6   4   1       29.09       76.86     17.09 o 
   7   4   1      492.93      446.00     23.40 o 
   8   4   1      465.21      534.07     51.80 o 
   9   4   1       13.01      -25.94     36.76 o 
  10   4   1        1.31      -27.75     27.75 o 
 -11   5   1       22.23      -22.94     23.75 o 
 -10   5   1      172.59      175.21     39.85 o 
  -9   5   1      624.11      668.40     31.85 o 
  -8   5   1       17.17       15.16     12.96 o 
  -7   5   1      221.50      215.34     13.71 o 
  -6   5   1      169.08      176.63     15.26 o 
  -5   5   1       20.73       13.00     11.97 o 
  -4   5   1      940.97      868.73     20.56 o 
  -3   5   1     4341.30     4631.87     74.81 o 
  -2   5   1      101.64      130.39     41.61 o 
  -1   5   1     2063.38     2100.88     37.30 o 
   0   5   1     1615.95     1607.44     28.49 o 
   1   5   1     3259.33     3353.18     78.24 o 
   2   5   1       16.59       24.70     12.19 o 
   3   5   1     1084.60     1035.39     31.96 o 
   4   5   1      310.13      254.42     26.16 o 
   5   5   1      150.74      170.10     22.36 o 
   6   5   1       50.31       50.85     16.21 o 
   7   5   1      166.44      128.32     21.83 o 
   8   5   1      408.13      477.53     61.12 o 
   9   5   1       10.83       33.63     41.95 o 
  10   5   1      112.30      135.96     26.46 o 
 -11   6   1       15.13       20.44     24.19 o 
 -10   6   1       74.22       32.24     20.37 o 
  -9   6   1     1324.68     1315.74     61.39 o 
  -8   6   1      227.60      207.84     15.00 o 
  -7   6   1        7.16        4.16     19.51 o 
  -6   6   1       60.06       61.16      9.98 o 
  -5   6   1       50.58       55.96      9.85 o 
  -4   6   1      117.51       83.93     10.00 o 
  -3   6   1     1229.62     1180.14     21.63 o 
  -2   6   1       49.56       10.87     21.93 o 
  -1   6   1        6.41       16.29     11.79 o 
   0   6   1     1429.64     1404.81     33.38 o 
   1   6   1     5636.62     5682.60    126.62 o 
   2   6   1      343.20      318.60     14.09 o 
   3   6   1     1616.08     1692.80     39.70 o 
   4   6   1     1188.92     1160.82     31.14 o 
   5   6   1     1445.40     1401.95     45.38 o 
   6   6   1      688.71      707.77     29.47 o 
   7   6   1       47.94       53.80     17.47 o 
   8   6   1      390.71      376.44     36.14 o 
   9   6   1       60.16       84.56     18.62 o 
  10   6   1        0.54      -24.46     24.46 o 
 -11   7   1      118.80      167.27     36.62 o 
 -10   7   1        3.03        3.87     43.01 o 
  -9   7   1      371.71      400.84     27.54 o 
  -8   7   1      794.38      790.90     29.31 o 
  -7   7   1        1.16        4.99      8.19 o 
  -6   7   1      175.99      163.21      8.87 o 
  -5   7   1       92.09      112.70     10.45 o 
  -4   7   1     3696.64     3639.16     60.47 o 
  -3   7   1      672.89      628.66     29.41 o 
  -2   7   1      630.08      626.14     18.42 o 
  -1   7   1      320.55      283.79     14.13 o 
   0   7   1       49.78       56.77      8.96 o 
   1   7   1     4368.35     4257.62    103.10 o 
   2   7   1      456.64      397.17     15.29 o 
   3   7   1       27.89       21.04     14.47 o 
   4   7   1     1218.94     1300.20     35.08 o 
   5   7   1      881.23      851.19     40.01 o 
   6   7   1      942.61      926.74     32.56 o 
   7   7   1       25.50       -4.05     21.98 o 
   8   7   1        3.38        2.74     20.26 o 
   9   7   1       19.27       34.32     17.85 o 
 -10   8   1       23.41       35.79     14.50 o 
  -9   8   1       57.92       69.02     20.95 o 
  -8   8   1      975.79      961.18     38.94 o 
  -7   8   1       58.53       50.47      8.19 o 
  -6   8   1      620.90      655.27     21.20 o 
  -5   8   1      225.86      245.46     13.52 o 
  -4   8   1     2852.59     2861.13     88.46 o 
  -3   8   1     1043.12     1034.96     27.03 o 
  -2   8   1        1.32        1.62      6.97 o 
  -1   8   1       43.82       33.31     12.06 o 
   0   8   1      126.11       94.60      7.02 o 
   1   8   1     1540.02     1514.56     31.64 o 
   2   8   1      190.43      185.05     11.25 o 
   3   8   1      375.46      392.26     14.63 o 
   4   8   1      273.20      264.23     13.75 o 
   5   8   1       19.03       -2.93     14.50 o 
   6   8   1      609.68      672.26     29.50 o 
   7   8   1        2.41        8.08     17.02 o 
   8   8   1       93.67       62.02     18.95 o 
   9   8   1      503.80      578.72     97.35 o 
 -10   9   1        0.46       12.94     20.73 o 
  -9   9   1        2.14       15.75     15.08 o 
  -8   9   1      836.64      828.90     45.96 o 
  -7   9   1        1.98       12.55     12.51 o 
  -6   9   1       40.02       14.91     11.32 o 
  -5   9   1      317.72      298.83     14.50 o 
  -4   9   1     1321.57     1372.44     48.88 o 
  -3   9   1      714.08      703.74     21.79 o 
  -2   9   1      221.29      208.99     10.90 o 
  -1   9   1     1415.71     1323.01     27.81 o 
   0   9   1      174.08      182.17      8.24 o 
   1   9   1       16.40        4.83      6.82 o 
   2   9   1       77.34      110.00     12.13 o 
   3   9   1        3.05       21.13     10.21 o 
   4   9   1      808.39      803.05     26.08 o 
   5   9   1      205.32      185.22     15.57 o 
   6   9   1      273.56      283.10     20.48 o 
   7   9   1      735.93      860.87     78.03 o 
   8   9   1       11.00      -21.73     21.73 o 
  -9  10   1       16.16       25.60     14.86 o 
  -8  10   1      114.52      136.92     56.28 o 
  -7  10   1       22.37       26.30      9.15 o 
  -6  10   1     1017.87     1058.99     36.69 o 
  -5  10   1        1.87        1.19      8.89 o 
  -4  10   1      577.95      587.78     27.84 o 
  -3  10   1       14.16        6.07      7.68 o 
  -2  10   1      593.96      582.26     19.95 o 
  -1  10   1      276.22      277.58     12.36 o 
   0  10   1      172.95      158.53     10.29 o 
   1  10   1      369.02      327.74     12.45 o 
   2  10   1      194.87      201.14     11.11 o 
   3  10   1      330.27      318.58     18.77 o 
   4  10   1      448.27      448.06     20.28 o 
   5  10   1      224.41      197.78     15.92 o 
   6  10   1      178.87      164.66     19.81 o 
   7  10   1       77.47       77.18     17.68 o 
   8  10   1        6.24       -9.06     17.01 o 
  -9  11   1       55.48       43.23     16.31 o 
  -8  11   1       31.09       25.32     14.82 o 
  -7  11   1      140.37      148.48     18.25 o 
  -6  11   1      444.91      445.94     22.84 o 
  -5  11   1      326.19      348.73     15.34 o 
  -4  11   1       50.91       73.27     14.71 o 
  -3  11   1      752.73      746.03     34.83 o 
  -2  11   1       46.26       35.07     16.09 o 
  -1  11   1      498.40      477.35     23.12 o 
   0  11   1      217.69      190.54      7.28 o 
   1  11   1      216.56      231.07     12.43 o 
   2  11   1       46.31       56.86     10.15 o 
   3  11   1      161.07      184.42     16.31 o 
   4  11   1      175.94      178.15     15.14 o 
   5  11   1      255.81      232.54     20.41 o 
   6  11   1       48.20       37.36     17.89 o 
   7  11   1      134.20      122.93     25.87 o 
  -8  12   1      107.31      110.36     16.84 o 
  -7  12   1      214.15      208.13     20.77 o 
  -6  12   1        4.13        2.57     11.70 o 
  -5  12   1      337.15      348.18     21.72 o 
  -4  12   1       21.24       17.76     12.37 o 
  -3  12   1      490.12      507.97     31.67 o 
  -2  12   1       90.95       99.59      8.94 o 
  -1  12   1      493.10      463.24     19.94 o 
   0  12   1      495.19      461.52     21.00 o 
   1  12   1      151.37      132.45      9.11 o 
   2  12   1        5.39        3.34      9.27 o 
   3  12   1        2.16       15.00     21.69 o 
   4  12   1       35.06       37.85     42.17 o 
   5  12   1       35.86       29.48     19.75 o 
   6  12   1       20.02       45.67     17.37 o 
  -7  13   1      279.04      295.07     40.51 o 
  -6  13   1       26.08       28.84     20.66 o 
  -5  13   1       16.84       23.42      4.48 o 
  -4  13   1        0.20        0.05      3.26 o 
  -3  13   1      620.43      661.18     21.56 o 
  -2  13   1        1.45       10.74      9.87 o 
  -1  13   1        6.87        6.90      9.75 o 
   0  13   1      188.28      200.81     23.05 o 
   1  13   1        2.89        6.62     18.99 o 
   2  13   1        6.41       26.51     15.84 o 
   3  13   1      229.56      250.75     27.36 o 
   4  13   1        0.73       22.90     20.75 o 
   5  13   1      224.30      284.69     29.76 o 
  -6  14   1       52.20       12.57     31.10 o 
  -5  14   1      496.99      634.67     67.94 o 
  -3  14   1      169.59      186.39     11.84 o 
  -2  14   1      397.19      479.23     30.54 o 
  -1  14   1       44.25       56.91     13.29 o 
   0  14   1      129.02      150.25     23.05 o 
   1  14   1       52.37       49.22     30.77 o 
   2  14   1      105.03      121.45     25.84 o 
   3  14   1      520.63      523.01     46.98 o 
   4  14   1       44.92       27.72     22.35 o 
  -2  15   1      196.39      201.39     20.44 o 
  -1  15   1       63.84       50.96     14.57 o 
   0  15   1       87.52      110.83     44.30 o 
   1  15   1       35.55       12.12     16.58 o 
   0 -16   2        5.48        0.74     11.47 o 
  -3 -15   2       47.75       60.14     26.40 o 
  -2 -15   2      153.11      153.86     18.34 o 
  -1 -15   2      255.76      262.24     48.38 o 
   0 -15   2        4.36       -6.50     10.00 o 
   1 -15   2        9.74       13.06      6.10 o 
   2 -15   2      368.33      416.80     38.12 o 
   3 -15   2        0.03      -21.32     32.79 o 
   4 -15   2      433.54      362.11     65.51 o 
   5 -15   2       70.37      175.73     52.64 o 
  -4 -14   2       14.56       17.28     32.35 o 
  -3 -14   2      547.22      555.62     42.20 o 
  -2 -14   2       93.95       91.16     15.30 o 
  -1 -14   2      168.48      134.86     17.90 o 
   0 -14   2      529.03      522.00     23.63 o 
   1 -14   2        8.95       14.78      6.14 o 
   2 -14   2      473.85      487.87     81.72 o 
   3 -14   2      570.37      565.11     61.50 o 
   4 -14   2      126.46       56.61     33.38 o 
   5 -14   2        0.92       -1.54     33.60 o 
   6 -14   2      161.35      216.68     38.23 o 
  -6 -13   2        0.37      -24.56     24.56 o 
  -5 -13   2      174.10      180.12     33.78 o 
  -4 -13   2        3.84       20.11     30.33 o 
  -3 -13   2      738.14      787.05     40.19 o 
  -2 -13   2      387.93      386.67     43.57 o 
  -1 -13   2       34.99       57.93     10.37 o 
   0 -13   2      221.17      260.44     41.13 o 
   1 -13   2       73.75       69.26      7.65 o 
   2 -13   2      149.48      116.36     26.07 o 
   3 -13   2      108.07      104.37     27.95 o 
   4 -13   2      488.72      531.02    121.91 o 
   5 -13   2       39.39       74.78     49.56 o 
   6 -13   2       33.00       51.69     46.32 o 
   7 -13   2      193.13      186.11     15.41 o 
  -7 -12   2       38.19       12.72     38.82 o 
  -6 -12   2        4.31       -9.03     13.37 o 
  -5 -12   2       13.82       -1.09     20.92 o 
  -4 -12   2      226.54      236.50     34.63 o 
  -3 -12   2      581.11      565.94     21.09 o 
  -2 -12   2      590.47      558.47     18.23 o 
  -1 -12   2       11.34       10.14     15.51 o 
   0 -12   2       76.35       72.59     12.37 o 
   1 -12   2       81.66       59.55     13.63 o 
   2 -12   2      249.09      251.48     47.94 o 
   3 -12   2      344.10      286.48     32.40 o 
   4 -12   2       97.54       75.97     20.65 o 
   5 -12   2      119.99       75.30     35.51 o 
   6 -12   2        0.57       -0.11      5.95 o 
   7 -12   2      184.92      182.38     18.50 o 
   8 -12   2      136.62      130.81     17.23 o 
  -7 -11   2      122.26       96.05     20.51 o 
  -6 -11   2       71.27      132.35     47.81 o 
  -5 -11   2      369.97      383.85     20.07 o 
  -4 -11   2      106.52       86.90     14.60 o 
  -3 -11   2       34.78       34.00      9.97 o 
  -2 -11   2      168.14      147.34      9.88 o 
  -1 -11   2        1.53       -2.95      5.47 o 
   0 -11   2      121.95      158.29     11.36 o 
   1 -11   2      446.31      457.34     32.58 o 
   2 -11   2      748.60      801.21     46.18 o 
   3 -11   2     1620.78     1612.27     72.38 o 
   4 -11   2      278.88      246.75     30.07 o 
   5 -11   2      168.59      185.37     11.07 o 
   6 -11   2      136.73      144.21     25.16 o 
   7 -11   2      270.15      267.55     20.34 o 
   8 -11   2      107.74      116.80     15.71 o 
   9 -11   2       65.49       53.33     16.41 o 
  -8 -10   2       31.78       23.56     40.22 o 
  -7 -10   2      353.16      378.46     22.41 o 
  -6 -10   2       75.16       51.18     12.56 o 
  -5 -10   2      888.36      884.02     36.45 o 
  -4 -10   2       76.98       50.52     12.17 o 
  -3 -10   2       89.90       96.29     10.20 o 
  -2 -10   2      343.85      355.35     13.22 o 
  -1 -10   2      515.90      486.91     13.97 o 
   0 -10   2      335.66      351.32     13.56 o 
   1 -10   2      128.88      134.04      7.54 o 
   2 -10   2      535.12      500.01     32.90 o 
   3 -10   2      696.13      695.71     42.52 o 
   4 -10   2     1179.74     1179.89     27.06 o 
   5 -10   2      262.87      275.44     12.79 o 
   6 -10   2      546.55      541.22     20.00 o 
   7 -10   2       71.67       71.52     17.53 o 
   8 -10   2       18.87       45.76     13.70 o 
   9 -10   2        3.02      -13.49     13.49 o 
  -9  -9   2      193.57      261.53     34.82 o 
  -8  -9   2      189.62      161.23     19.21 o 
  -7  -9   2      947.42      993.98     39.04 o 
  -6  -9   2      144.93      156.13     14.80 o 
  -5  -9   2     1263.03     1289.13     39.84 o 
  -4  -9   2     1808.08     1830.86     47.87 o 
  -3  -9   2      101.52      112.97     12.33 o 
  -2  -9   2       80.08       80.21      9.68 o 
  -1  -9   2      314.40      295.66      9.89 o 
   0  -9   2     2301.05     2334.89     51.70 o 
   1  -9   2       11.03       13.77      6.21 o 
   2  -9   2      381.79      385.07     45.95 o 
   3  -9   2       86.90       89.95     11.36 o 
   4  -9   2      744.10      743.97     21.42 o 
   5  -9   2      143.21      117.32     15.23 o 
   6  -9   2        2.93       -1.45     15.21 o 
   7  -9   2        6.61        6.46      5.06 o 
   8  -9   2      512.42      474.67     28.80 o 
   9  -9   2       26.18       12.35     13.09 o 
  10  -9   2      176.28      168.92     25.99 o 
  -9  -8   2      413.25      391.95     37.79 o 
  -8  -8   2      202.78      161.26     17.98 o 
  -7  -8   2      536.49      528.92     26.38 o 
  -6  -8   2       69.79       52.11     13.89 o 
  -5  -8   2       62.53       59.18     11.85 o 
  -4  -8   2      470.30      474.58     20.04 o 
  -3  -8   2       67.38       59.37      9.17 o 
  -2  -8   2        9.36       15.45      7.76 o 
  -1  -8   2       17.88        2.64      6.72 o 
   0  -8   2      859.96      871.26     27.08 o 
   1  -8   2       50.74       24.26     12.02 o 
   2  -8   2       13.43       11.05     19.81 o 
   3  -8   2      948.54      876.47     21.80 o 
   4  -8   2     1429.97     1464.31     35.40 o 
   5  -8   2      983.10      979.25     36.62 o 
   6  -8   2     2248.67     2229.98     45.81 o 
   7  -8   2      946.83      962.83     33.36 o 
   8  -8   2      662.68      655.23     29.57 o 
   9  -8   2      217.20      173.30     28.23 o 
  10  -8   2      400.36      374.91     47.35 o 
 -10  -7   2       33.89       48.94     26.36 o 
  -9  -7   2       78.76       75.55     16.64 o 
  -8  -7   2       62.33       65.24     15.28 o 
  -7  -7   2      191.97      179.73     17.88 o 
  -6  -7   2       21.36       17.15     13.47 o 
  -5  -7   2      180.46      182.76     15.69 o 
  -4  -7   2      974.96      967.13     25.83 o 
  -3  -7   2       81.84       83.27      9.15 o 
  -2  -7   2     2313.82     2209.77     63.36 o 
  -1  -7   2       15.57       -9.08      9.08 o 
   0  -7   2       56.47       72.74      9.50 o 
   1  -7   2      122.00       85.79     12.97 o 
   2  -7   2      795.63      805.31     29.90 o 
   3  -7   2     1076.63      937.61     24.26 o 
   4  -7   2      819.44      831.89     25.61 o 
   5  -7   2        1.13       -4.03      5.22 o 
   6  -7   2     3185.97     3309.88     71.46 o 
   7  -7   2       23.65       28.20      8.61 o 
   8  -7   2      584.43      602.89     47.06 o 
   9  -7   2      231.09      193.52     31.03 o 
  10  -7   2       10.82       25.95     24.34 o 
 -10  -6   2        4.81      -21.38     23.78 o 
  -9  -6   2      596.57      605.33     35.05 o 
  -8  -6   2      286.33      271.97     20.49 o 
  -7  -6   2       13.25       12.08     15.47 o 
  -6  -6   2     2240.35     2255.54     67.10 o 
  -5  -6   2      366.26      409.13     17.38 o 
  -4  -6   2      604.21      558.95     25.36 o 
  -3  -6   2     1966.18     2040.17     44.50 o 
  -2  -6   2     2534.16     2571.95     62.88 o 
  -1  -6   2        6.76       66.68     17.17 o 
   0  -6   2      118.23      154.47     25.59 o 
   1  -6   2       31.96      135.32     37.32 o 
   2  -6   2     1947.55     1937.09     40.11 o 
   3  -6   2      597.81      605.98     21.96 o 
   4  -6   2       53.80       47.50      6.34 o 
   5  -6   2       95.45       92.21      8.62 o 
   6  -6   2     2392.50     2446.77     52.19 o 
   7  -6   2       56.80       59.87     11.47 o 
   8  -6   2      459.08      412.40     32.82 o 
   9  -6   2       38.22      159.67     82.16 o 
  10  -6   2       64.33       95.36     26.98 o 
  11  -6   2        1.42      -27.42     27.42 o 
 -10  -5   2       59.50       52.18     33.80 o 
  -9  -5   2      143.15      151.60     32.35 o 
  -8  -5   2      129.30      118.11     19.57 o 
  -7  -5   2        8.88       -7.24     12.30 o 
  -6  -5   2     1636.78     1592.32     39.23 o 
  -5  -5   2        0.53      -13.88     13.88 o 
  -4  -5   2     1342.98     1220.72     29.73 o 
  -3  -5   2     1968.43     2106.50     50.73 o 
  -2  -5   2      943.89     1079.47     41.33 o 
  -1  -5   2      285.94      374.90     12.28 o 
   0  -5   2      328.76      302.20     13.99 o 
   1  -5   2      397.71      352.43     22.34 o 
   2  -5   2     1180.37     1401.52     41.33 o 
   3  -5   2      641.81      678.85     20.17 o 
   4  -5   2     4361.89     4539.87    107.45 o 
   5  -5   2        2.68      -16.26     16.26 o 
   6  -5   2      456.10      505.19     20.12 o 
   7  -5   2      176.71      152.67     16.49 o 
   8  -5   2      347.20      385.89     27.48 o 
   9  -5   2      200.80      242.47     21.10 o 
  10  -5   2       27.49       20.88     24.85 o 
  11  -5   2      124.00      139.11     35.37 o 
 -11  -4   2      241.51      280.97     45.37 o 
 -10  -4   2       56.65       82.10     23.69 o 
  -9  -4   2      759.44      792.10     51.00 o 
  -8  -4   2      221.46      229.13     21.45 o 
  -7  -4   2      394.82      373.96     20.58 o 
  -6  -4   2     1247.49     1187.48     42.78 o 
  -5  -4   2       49.90       15.21     12.39 o 
  -4  -4   2     3282.36     3328.11     66.01 o 
  -3  -4   2      390.18      416.29     17.23 o 
  -2  -4   2       46.25       23.40     12.31 o 
  -1  -4   2      679.67      585.50     14.06 o 
   0  -4   2      339.30      269.66      9.72 o 
   1  -4   2      546.73      542.46     14.88 o 
   2  -4   2     2212.31     1972.08     37.87 o 
   3  -4   2     1788.30     1919.19     45.55 o 
   4  -4   2     2226.27     2025.71     53.25 o 
   5  -4   2       20.89        8.78     11.33 o 
   6  -4   2      604.74      583.87     19.34 o 
   7  -4   2      162.23      181.80     15.14 o 
   8  -4   2       41.83       76.25     16.90 o 
   9  -4   2       46.51       41.07     16.02 o 
  10  -4   2       83.65       33.31     16.45 o 
  11  -4   2       32.20       48.01     31.76 o 
 -11  -3   2       52.59       60.37     30.84 o 
 -10  -3   2      151.63      178.55     37.35 o 
  -9  -3   2      412.98      379.55     35.23 o 
  -8  -3   2      343.21      383.25     28.67 o 
  -7  -3   2        2.40        6.06     15.44 o 
  -6  -3   2     2900.00     3021.17     68.84 o 
  -5  -3   2      573.69      519.60     22.76 o 
  -4  -3   2     2618.10     2844.60     64.06 o 
  -3  -3   2      330.33      334.57     15.72 o 
  -2  -3   2     4337.40     4082.49     75.26 o 
  -1  -3   2     2733.88     2751.99     61.97 o 
   0  -3   2     2044.55     1977.50     29.65 o 
   1  -3   2      954.98      956.86     28.36 o 
   2  -3   2     4785.83     4491.37     84.94 o 
   3  -3   2        2.86      -10.66     10.66 o 
   4  -3   2     4854.33     5000.36    118.51 o 
   5  -3   2      778.73      841.80     25.14 o 
   6  -3   2      139.99      183.71     13.56 o 
   7  -3   2      767.44      759.78     36.49 o 
   8  -3   2      212.91      226.89     19.33 o 
   9  -3   2      392.26      401.26     27.03 o 
  10  -3   2        0.37      -16.78     19.53 o 
  11  -3   2      196.44      191.46     45.95 o 
 -11  -2   2       43.78       25.64     28.07 o 
 -10  -2   2       85.42       88.46     23.80 o 
  -9  -2   2       40.98       38.57     21.29 o 
  -8  -2   2      542.87      578.79     25.36 o 
  -7  -2   2       45.40       66.61     21.31 o 
  -6  -2   2     1305.02     1334.28     51.54 o 
  -5  -2   2      561.19      485.85     34.63 o 
  -4  -2   2     2436.20     2647.97     60.49 o 
  -3  -2   2      375.60      428.58     24.87 o 
  -2  -2   2     4618.84     4328.78    129.91 o 
  -1  -2   2     1130.51     1234.73     81.17 o 
   1  -2   2       64.90       93.82     10.22 o 
   2  -2   2     7466.85     7086.18    193.60 o 
   3  -2   2        6.50      -13.68     13.68 o 
   4  -2   2      602.20      642.42     50.02 o 
   5  -2   2       34.55       41.83     13.42 o 
   6  -2   2       76.51       37.40     13.36 o 
   7  -2   2     2903.75     2918.55     67.73 o 
   8  -2   2      459.49      499.87     31.20 o 
   9  -2   2     1098.66     1224.27    102.77 o 
  10  -2   2       19.05       -9.22     24.29 o 
  11  -2   2        4.59       -2.97     24.30 o 
 -11  -1   2       13.93        2.92     33.72 o 
 -10  -1   2      272.77      263.93     29.76 o 
  -9  -1   2       18.04       39.04     18.16 o 
  -8  -1   2      192.61      233.09     65.97 o 
  -7  -1   2      193.64      171.55     16.50 o 
  -6  -1   2      474.87      446.09     21.37 o 
  -5  -1   2       55.02       29.46     18.85 o 
  -4  -1   2     1304.63     1637.74     48.18 o 
  -3  -1   2     2143.69     1969.47     45.15 o 
  -2  -1   2       11.58       84.31     12.46 o 
   2  -1   2    10284.23    10440.73    280.91 o 
   3  -1   2     2713.49     2798.56     60.02 o 
   4  -1   2      320.04      532.60     22.73 o 
   5  -1   2      967.82     1277.04     34.47 o 
   6  -1   2      284.07      227.80     16.44 o 
   7  -1   2     1617.85     1649.42     85.71 o 
   8  -1   2       45.70       72.04     17.03 o 
   9  -1   2      410.69      430.53     44.01 o 
  10  -1   2       35.66       68.54     18.50 o 
  11  -1   2       81.77       77.28     28.20 o 
 -11   0   2       45.22       41.57     49.70 o 
 -10   0   2       16.33       48.09     21.92 o 
  -9   0   2      164.01      398.91    108.04 o 
  -8   0   2     1243.01     1230.85     42.33 o 
  -7   0   2      195.58      189.11     18.33 o 
  -6   0   2        1.32       -7.10     23.72 o 
  -5   0   2     3072.52     3216.03     67.01 o 
  -4   0   2       61.92      134.41     19.02 o 
  -3   0   2       24.48      -11.80     11.80 o 
  -2   0   2    18560.53    26596.47    542.30 o 
   2   0   2      197.47      139.78     12.92 o 
   3   0   2     5259.14     5128.45    103.90 o 
   4   0   2     1598.60     1892.20     42.71 o 
   5   0   2        5.61      -15.27     15.27 o 
   6   0   2       35.59       31.07     13.24 o 
   7   0   2      733.04      689.52     23.97 o 
   8   0   2       25.27       43.27     18.96 o 
   9   0   2       63.65       84.58     51.30 o 
  10   0   2       27.53       34.59     23.88 o 
  11   0   2       26.35       19.63     25.06 o 
 -11   1   2       90.19       80.04     27.30 o 
 -10   1   2      537.43      582.12     88.32 o 
  -9   1   2      448.47      538.54     43.72 o 
  -8   1   2       99.03      105.66     24.96 o 
  -7   1   2        4.80       16.90     21.78 o 
  -6   1   2      669.22      662.29     22.66 o 
  -5   1   2     6689.01     6974.36    156.02 o 
  -4   1   2      161.71      233.61     62.37 o 
  -3   1   2     9828.16    10138.48    177.53 o 
  -2   1   2      728.24      880.52     29.08 o 
   1   1   2     3654.11     4783.35    180.27 o 
   2   1   2        8.58      -18.31     18.31 o 
   3   1   2     8316.78     8135.48    155.01 o 
   4   1   2      156.16      246.78     25.77 o 
   5   1   2     3632.84     3729.87     83.21 o 
   6   1   2        9.39        4.18     12.98 o 
   7   1   2      629.66      678.35     82.27 o 
   8   1   2      113.21      127.86     30.17 o 
   9   1   2        4.12       51.53     88.10 o 
  10   1   2      102.34       76.10     28.66 o 
  11   1   2       35.76       22.16     28.11 o 
 -11   2   2        2.75       46.30     24.27 o 
 -10   2   2      396.40      420.53     44.05 o 
  -9   2   2      650.57      653.96     32.06 o 
  -8   2   2       12.53       16.41     18.52 o 
  -7   2   2      277.99      288.97     25.87 o 
  -6   2   2     2728.76     2908.56     67.78 o 
  -5   2   2     2765.03     2763.75     57.02 o 
  -4   2   2     1343.52     1544.16     33.93 o 
  -3   2   2      189.42      204.29     13.42 o 
  -2   2   2    12912.56    11092.43    284.38 o 
  -1   2   2    23946.21    21109.31    665.81 o 
   0   2   2     8018.48     7588.73    167.76 o 
   1   2   2     5074.74     5780.68    179.67 o 
   2   2   2     4778.05     4272.40     97.65 o 
   3   2   2       39.00      160.01     43.00 o 
   4   2   2       34.44       52.96     18.83 o 
   5   2   2     1891.47     1993.50     48.98 o 
   6   2   2       11.51       16.70     13.61 o 
   7   2   2      936.92      943.32     34.15 o 
   8   2   2       19.23      161.32     32.31 o 
   9   2   2      102.11      127.50     27.89 o 
  10   2   2      108.91      127.64     37.87 o 
  11   2   2      147.43       95.75     36.51 o 
 -11   3   2        1.49       55.22     29.56 o 
 -10   3   2      136.89      142.67     26.48 o 
  -9   3   2      483.37      492.30     23.07 o 
  -8   3   2      877.26      843.56     29.69 o 
  -7   3   2      157.28      156.63     12.70 o 
  -6   3   2      253.68      303.52     14.60 o 
  -5   3   2     1789.04     1859.38     42.12 o 
  -4   3   2      467.41      539.22     28.37 o 
  -3   3   2      403.82      500.91     15.93 o 
  -2   3   2    12827.83    11874.32    169.09 o 
  -1   3   2     4863.61     4591.56    108.17 o 
   0   3   2       51.72       57.06     19.70 o 
   1   3   2       14.69      -10.31     10.31 o 
   2   3   2     1730.86     1748.69     43.61 o 
   3   3   2     4561.07     4753.64     91.18 o 
   4   3   2     1328.15     1385.48     42.30 o 
   5   3   2     4567.16     4403.52     95.04 o 
   6   3   2       59.26      102.33     15.65 o 
   7   3   2        3.07        7.44     16.34 o 
   8   3   2      364.14      416.63     61.84 o 
   9   3   2       42.91      107.68     38.28 o 
  10   3   2      737.03      688.77     53.89 o 
  11   3   2       10.06       32.29     28.25 o 
 -11   4   2        0.81      -16.18     26.98 o 
 -10   4   2      329.07      332.82     28.49 o 
  -9   4   2       15.06        2.97     16.53 o 
  -8   4   2      243.21      248.42     17.51 o 
  -7   4   2       60.81       64.52     11.22 o 
  -6   4   2      528.10      534.49     20.36 o 
  -5   4   2     2047.12     2163.35     45.23 o 
  -4   4   2     5257.30     5473.50     96.35 o 
  -3   4   2      700.14      868.76     34.41 o 
  -2   4   2     3526.62     3367.16     51.05 o 
  -1   4   2     3140.95     3129.54     48.19 o 
   0   4   2     4090.69     3675.83     63.16 o 
   1   4   2     7144.22     6786.98    135.96 o 
   2   4   2      177.52      358.03     20.74 o 
   3   4   2      329.19      303.77     22.64 o 
   4   4   2     1095.87     1146.47     32.36 o 
   5   4   2     1611.81     1586.63     42.79 o 
   6   4   2        3.54        5.59     18.00 o 
   7   4   2     1196.90     1105.72     47.26 o 
   8   4   2      215.06      251.08     48.89 o 
   9   4   2       22.61       26.67     40.48 o 
  10   4   2       41.40       43.99     23.41 o 
 -11   5   2       51.81       25.95     39.70 o 
 -10   5   2      355.87      373.56     28.76 o 
  -9   5   2      579.60      634.10     24.92 o 
  -8   5   2       11.96       -3.41     11.64 o 
  -7   5   2     1173.18     1216.37     37.33 o 
  -6   5   2     3375.23     3404.10     74.13 o 
  -5   5   2      189.23      189.78     11.20 o 
  -4   5   2     2479.07     2404.23     44.49 o 
  -3   5   2      119.86      145.05      8.61 o 
  -2   5   2      238.87      366.02     17.11 o 
  -1   5   2        2.17      100.10     10.86 o 
   0   5   2      937.89      980.19     48.36 o 
   1   5   2     4806.14     4734.77     96.97 o 
   2   5   2     4714.27     4862.66     89.35 o 
   3   5   2       18.55       -5.59     10.84 o 
   4   5   2      608.94      662.64     22.58 o 
   5   5   2       73.49       78.13     16.15 o 
   6   5   2      374.38      361.08     27.75 o 
   7   5   2        3.04       20.98     17.31 o 
   8   5   2      411.42      423.87     36.35 o 
   9   5   2       70.14        0.35     37.53 o 
  10   5   2      275.82      344.77    145.51 o 
 -11   6   2      147.84      106.32     41.47 o 
 -10   6   2       83.70       83.18     19.30 o 
  -9   6   2       27.49       40.54     16.65 o 
  -8   6   2      433.57      421.79     20.48 o 
  -7   6   2      104.15       69.15     10.36 o 
  -6   6   2      819.95      843.37     21.43 o 
  -5   6   2       48.14       44.81      8.39 o 
  -4   6   2        8.63       -8.63      8.63 o 
  -3   6   2      115.37      140.24      7.45 o 
  -2   6   2     1452.54     1674.33     28.49 o 
  -1   6   2      103.20       83.39      8.15 o 
   0   6   2     2952.04     2717.26     53.28 o 
   1   6   2     1505.64     1324.42     31.20 o 
   2   6   2       18.95        4.06     10.75 o 
   3   6   2     2084.38     1985.30     45.28 o 
   4   6   2      134.11      168.31     20.03 o 
   5   6   2      163.59      158.61     18.64 o 
   6   6   2     2171.40     2269.29     72.60 o 
   7   6   2      480.93      446.18     27.89 o 
   8   6   2      698.12      672.87     44.29 o 
   9   6   2      217.94      233.37     31.65 o 
  10   6   2       29.44       48.55     36.43 o 
 -11   7   2      338.99      368.95     43.89 o 
 -10   7   2        3.12        4.16     19.12 o 
  -9   7   2       63.47       27.56     12.28 o 
  -8   7   2       14.01       10.93     10.46 o 
  -7   7   2     1165.07     1135.88     29.34 o 
  -6   7   2       48.31       45.72     10.02 o 
  -5   7   2      356.07      373.06     11.98 o 
  -4   7   2      154.67      147.99     20.20 o 
  -3   7   2      113.02      111.03      5.21 o 
  -2   7   2      259.10      261.37      7.87 o 
  -1   7   2     3456.37     3282.39     48.08 o 
   0   7   2     1515.38     1544.31     32.34 o 
   1   7   2     1576.40     1583.91     36.69 o 
   2   7   2      580.12      554.82     16.99 o 
   3   7   2      180.01      174.92     11.30 o 
   4   7   2     1239.71     1234.42     43.75 o 
   5   7   2        0.85       10.01     23.95 o 
   6   7   2      984.65      995.34     35.98 o 
   7   7   2        1.95        9.09     15.24 o 
   8   7   2      167.97      191.34     26.47 o 
   9   7   2       52.20       46.96     28.71 o 
 -10   8   2      119.75      107.77     19.58 o 
  -9   8   2      125.62      116.79     19.67 o 
  -8   8   2      260.11      242.57     21.42 o 
  -7   8   2      108.72      124.56      9.50 o 
  -6   8   2     1742.50     1831.62     47.51 o 
  -5   8   2       11.80       16.15      4.99 o 
  -4   8   2       42.23       50.00     10.37 o 
  -3   8   2        2.63      -10.85     12.89 o 
  -2   8   2        2.20       -6.61      7.21 o 
  -1   8   2     2617.67     2619.70     41.98 o 
   0   8   2      134.50      107.92      7.55 o 
   1   8   2      283.55      295.49     13.22 o 
   2   8   2      239.19      270.10     22.34 o 
   3   8   2     1019.43      991.81     35.09 o 
   4   8   2      957.85      957.82     36.47 o 
   5   8   2      392.88      350.26     21.99 o 
   6   8   2      344.89      350.71     24.50 o 
   7   8   2       28.74       25.57     15.27 o 
   8   8   2      375.51      336.90     33.73 o 
   9   8   2       98.94      107.84     25.61 o 
 -10   9   2      515.14      541.60     48.01 o 
  -9   9   2      126.79      132.55     19.48 o 
  -8   9   2        5.01      -17.13     17.13 o 
  -7   9   2      358.69      336.24     12.78 o 
  -6   9   2       57.00       53.36      9.05 o 
  -5   9   2      182.31      162.51     12.73 o 
  -4   9   2      690.50      651.51     22.59 o 
  -3   9   2        4.54       13.53      9.45 o 
  -2   9   2      181.21      182.94     12.29 o 
  -1   9   2     1755.49     1683.17     29.84 o 
   0   9   2        5.97        3.00     15.71 o 
   1   9   2      102.59      125.34     10.24 o 
   2   9   2      216.41      182.78     12.98 o 
   3   9   2       11.55       25.42     10.12 o 
   4   9   2     2677.89     2648.51     68.27 o 
   5   9   2      253.51      206.90     15.40 o 
   6   9   2      304.13      263.24     16.76 o 
   7   9   2       43.03       57.46     34.12 o 
   8   9   2      159.65      146.06     24.51 o 
  -9  10   2      326.85      341.85     32.02 o 
  -8  10   2      177.04      182.17     20.70 o 
  -7  10   2       95.56       75.79     11.68 o 
  -6  10   2     1256.31     1194.76     37.79 o 
  -5  10   2      333.24      334.96     15.51 o 
  -4  10   2      170.48      176.92     14.27 o 
  -3  10   2      213.48      223.74     12.79 o 
  -2  10   2      114.10      132.29     11.46 o 
  -1  10   2       45.68       62.15     10.09 o 
   0  10   2      174.15      197.09      8.73 o 
   1  10   2      359.16      338.44     13.42 o 
   2  10   2      249.55      247.17     19.66 o 
   3  10   2       83.71       70.93     14.69 o 
   4  10   2       89.17       96.75     12.60 o 
   5  10   2      395.28      402.57     21.40 o 
   6  10   2      237.14      231.19     19.34 o 
   7  10   2       14.81       24.11     20.75 o 
  -9  11   2       99.30       90.95     17.05 o 
  -8  11   2      179.10      153.00     20.01 o 
  -7  11   2       36.08       16.19     12.66 o 
  -6  11   2      208.03      200.31     16.56 o 
  -5  11   2       20.94       19.03      7.27 o 
  -4  11   2        5.30        7.83      9.26 o 
  -3  11   2      176.58      177.06     11.71 o 
  -2  11   2       74.66       77.19     11.57 o 
  -1  11   2      439.47      378.86     17.75 o 
   0  11   2        3.19        1.17      9.02 o 
   1  11   2       67.00       51.49     12.17 o 
   2  11   2     1250.94     1241.20     49.61 o 
   3  11   2       83.54       96.96     15.19 o 
   4  11   2      907.45      807.08     37.11 o 
   5  11   2      432.88      427.46     32.39 o 
   6  11   2      374.74      399.92     42.20 o 
   7  11   2       48.81       44.56     25.58 o 
  -8  12   2       31.80       30.09     12.39 o 
  -7  12   2        7.43       11.10     12.54 o 
  -6  12   2       97.75       72.83     13.49 o 
  -5  12   2       26.70       22.96     16.10 o 
  -4  12   2      162.54      179.63     62.39 o 
  -3  12   2      124.10      140.40     11.65 o 
  -2  12   2        0.32        2.66     12.50 o 
  -1  12   2       21.81       29.69     11.57 o 
   0  12   2       66.13       62.16     13.15 o 
   1  12   2       29.99       29.94      7.37 o 
   2  12   2      218.52      248.64     23.24 o 
   3  12   2       72.67       29.71     32.20 o 
   4  12   2      119.48       84.06     25.41 o 
   5  12   2      163.90      146.34     22.79 o 
   6  12   2      306.47      293.91     29.63 o 
  -7  13   2      101.77       89.78     40.73 o 
  -6  13   2        0.73       -0.27     11.07 o 
  -5  13   2       28.66       25.81      6.59 o 
  -4  13   2        2.14       -4.84      5.66 o 
  -3  13   2      578.61      612.24     25.94 o 
  -2  13   2       22.61       30.02     10.44 o 
  -1  13   2        1.24      -13.88     22.32 o 
   0  13   2      297.03      338.76     22.26 o 
   1  13   2      115.70      109.66     19.95 o 
   2  13   2      187.15      227.22     22.11 o 
   3  13   2      160.36      154.61     24.54 o 
   4  13   2       83.39       93.99     19.65 o 
   5  13   2        1.86       25.81     20.29 o 
  -5  14   2      279.93      294.03     16.91 o 
  -4  14   2        7.60        7.39      4.60 o 
  -3  14   2      248.49      303.00     22.35 o 
  -2  14   2      139.08      142.62     17.98 o 
  -1  14   2        0.39      -11.31     18.53 o 
   0  14   2      127.63      109.07     20.42 o 
   1  14   2      164.07      176.28     24.38 o 
   2  14   2       63.24       42.88     15.17 o 
   3  14   2      280.38      297.13     53.12 o 
  -3  15   2      207.80      235.43     18.23 o 
  -2  15   2      111.33       87.80     24.23 o 
  -1  15   2        0.10        9.53     12.21 o 
   0  15   2      122.70      109.66     23.71 o 
   1  15   2      122.94      117.02     20.47 o 
  -1 -16   3       89.73       88.45     17.72 o 
   0 -16   3       28.35       15.37     10.00 o 
   2 -16   3       30.44       27.65     35.88 o 
   3 -16   3        0.77       23.75     34.12 o 
  -3 -15   3       83.55      130.80     26.62 o 
  -2 -15   3       16.38       14.87     16.67 o 
  -1 -15   3      374.72      432.56     31.69 o 
   0 -15   3        3.82       -3.16     14.04 o 
   2 -15   3       37.16       62.84     21.96 o 
   3 -15   3        8.84       38.97     48.97 o 
   4 -15   3       30.85       13.60     35.51 o 
   5 -15   3        6.81      -32.72     32.72 o 
  -5 -14   3       21.30        8.90     21.62 o 
  -4 -14   3       16.49       26.54     35.59 o 
  -3 -14   3      570.85      621.05     55.47 o 
  -2 -14   3       38.47       38.27     13.01 o 
  -1 -14   3      189.09      214.84     18.29 o 
   0 -14   3      407.65      440.48     50.07 o 
   1 -14   3       46.46       58.72      7.32 o 
   2 -14   3      549.55      561.28     45.44 o 
   3 -14   3       64.70       48.23     42.79 o 
   4 -14   3       40.03      121.54     49.85 o 
   5 -14   3       68.39      111.24     52.20 o 
   6 -14   3       84.05      101.61     36.17 o 
  -6 -13   3        0.88        4.49     30.00 o 
  -5 -13   3      180.09      149.65     18.58 o 
  -4 -13   3        0.99       11.47     43.71 o 
  -3 -13   3      464.92      506.23     31.30 o 
  -2 -13   3      105.70       80.56     12.09 o 
  -1 -13   3        2.92        2.64      9.44 o 
   0 -13   3      228.68      246.62     13.42 o 
   1 -13   3      125.99      134.73      9.56 o 
   2 -13   3     1187.45     1233.30     63.71 o 
   3 -13   3        1.54       20.69     23.92 o 
   4 -13   3      584.76      597.80     43.53 o 
   5 -13   3      305.36      293.22     42.72 o 
   6 -13   3       16.21      -29.48     37.20 o 
   7 -13   3       40.30       44.16      7.74 o 
  -7 -12   3        7.09       26.25     26.25 o 
  -6 -12   3       54.50       55.78     24.12 o 
  -5 -12   3       68.06       45.45     22.83 o 
  -4 -12   3       55.36       66.06     34.84 o 
  -3 -12   3      389.62      358.48     27.44 o 
  -2 -12   3      870.58      870.29     35.94 o 
  -1 -12   3       42.55       38.47     11.47 o 
   0 -12   3      828.34      857.67     22.91 o 
   1 -12   3        6.98        9.34      7.04 o 
   2 -12   3      953.18     1011.51     52.15 o 
   3 -12   3       66.77       36.86     50.33 o 
   4 -12   3      205.63      223.48     31.24 o 
   5 -12   3      492.05      509.50     70.84 o 
   6 -12   3        9.99       -2.89     11.06 o 
   7 -12   3      183.99      180.39     20.40 o 
   8 -12   3        4.56      -18.81     38.27 o 
  -8 -11   3       84.49      116.61     32.87 o 
  -7 -11   3       31.52       54.53     42.53 o 
  -6 -11   3       71.90       94.31     16.78 o 
  -5 -11   3      983.62     1041.63     31.29 o 
  -4 -11   3       39.68       69.69     17.49 o 
  -3 -11   3        8.15        2.40     11.03 o 
  -2 -11   3       79.47       76.00      8.94 o 
  -1 -11   3        1.83       -3.75      9.43 o 
   0 -11   3      883.43      916.26     31.87 o 
   1 -11   3        2.97        1.75      8.40 o 
   2 -11   3      471.09      459.41     33.16 o 
   3 -11   3      257.25      265.63     51.43 o 
   4 -11   3      519.82      530.62     56.50 o 
   5 -11   3      118.09      129.63      7.05 o 
   6 -11   3      125.61      114.68     16.46 o 
   7 -11   3      494.11      534.12     31.50 o 
   8 -11   3        0.58       14.47     32.24 o 
   9 -11   3        1.67       -6.91     14.80 o 
  -8 -10   3       30.81       32.27     17.66 o 
  -7 -10   3      163.36      182.72     15.08 o 
  -6 -10   3      236.24      233.12     15.88 o 
  -5 -10   3       27.63       41.49     12.36 o 
  -4 -10   3      191.30      151.19     12.29 o 
  -3 -10   3        1.24       -7.60     10.05 o 
  -2 -10   3      720.88      694.50     21.87 o 
  -1 -10   3        1.50        0.64      5.15 o 
   0 -10   3      109.45      127.60     12.27 o 
   1 -10   3     1879.94     1900.97     40.42 o 
   2 -10   3      625.04      538.56     62.79 o 
   3 -10   3      929.75      917.05     70.44 o 
   4 -10   3        7.86        7.75     11.91 o 
   5 -10   3      865.12      918.64     27.40 o 
   6 -10   3       32.60       29.42     10.85 o 
   7 -10   3      212.82      202.04     16.93 o 
   8 -10   3      139.24      131.71     23.01 o 
   9 -10   3      100.98       80.78     22.82 o 
  -9  -9   3       71.02       43.64     25.92 o 
  -8  -9   3       74.58       40.68     21.28 o 
  -7  -9   3      523.85      533.43     26.18 o 
  -6  -9   3       10.27        5.60     11.30 o 
  -5  -9   3      126.96      129.63     13.00 o 
  -4  -9   3       16.92       21.16      9.32 o 
  -3  -9   3      124.96      148.43     11.01 o 
  -2  -9   3        6.28       -2.84      7.17 o 
  -1  -9   3       68.35       69.04      7.85 o 
   0  -9   3        5.67       -0.78     13.71 o 
   1  -9   3     2547.90     2522.71     70.14 o 
   2  -9   3       71.58       76.71     18.35 o 
   3  -9   3     2262.10     2314.98     74.75 o 
   4  -9   3      193.51      204.46     20.16 o 
   5  -9   3      104.38      120.82     14.06 o 
   6  -9   3        0.86        6.11      8.39 o 
   7  -9   3      359.78      334.59     14.93 o 
   8  -9   3       49.71       71.47     25.44 o 
   9  -9   3      115.75      152.71     26.25 o 
  10  -9   3        8.32        3.82     19.19 o 
  -9  -8   3      314.04      380.04     37.45 o 
  -8  -8   3       81.85       68.95     19.88 o 
  -7  -8   3      731.85      745.67     31.16 o 
  -6  -8   3      847.43      823.88     29.04 o 
  -5  -8   3       67.11       74.39     12.24 o 
  -4  -8   3        8.07       20.94     11.19 o 
  -3  -8   3       31.24       26.48      8.23 o 
  -2  -8   3      575.89      533.07     20.42 o 
  -1  -8   3       40.62       36.28      6.95 o 
   0  -8   3     2513.60     2528.02     50.88 o 
   1  -8   3     2036.79     1977.29     66.03 o 
   2  -8   3      672.14      706.50     36.47 o 
   3  -8   3     1449.00     1462.46     33.05 o 
   4  -8   3        0.24        1.24      8.49 o 
   5  -8   3      775.64      803.79     35.40 o 
   6  -8   3      302.11      291.52     10.87 o 
   7  -8   3      163.21      162.26     10.06 o 
   8  -8   3      415.84      421.38     20.25 o 
   9  -8   3       37.22       48.45     28.23 o 
  10  -8   3        1.02      -30.29     30.29 o 
 -10  -7   3        6.59       61.06     23.38 o 
  -9  -7   3      126.82      103.18     18.45 o 
  -8  -7   3       28.49        6.69     13.97 o 
  -7  -7   3      254.37      263.70     18.39 o 
  -6  -7   3      163.81      131.72     14.95 o 
  -5  -7   3      287.34      295.36     15.92 o 
  -4  -7   3       21.67       16.05     10.89 o 
  -3  -7   3      824.53      795.03     23.45 o 
  -2  -7   3      825.48      736.89     18.60 o 
  -1  -7   3     1531.16     1487.14     29.96 o 
   0  -7   3      413.11      389.15     12.89 o 
   1  -7   3     3847.11     3925.37     75.20 o 
   2  -7   3      396.47      423.10     10.80 o 
   3  -7   3     4027.34     3897.75     86.33 o 
   4  -7   3      502.15      485.95     22.53 o 
   5  -7   3      944.33      961.14     22.26 o 
   6  -7   3      975.13     1016.96     33.05 o 
   7  -7   3        1.86       -1.07      9.13 o 
   8  -7   3      897.17      915.31     43.12 o 
   9  -7   3      148.98      137.42     27.79 o 
  10  -7   3        5.49        7.06     24.41 o 
 -10  -6   3       10.07       22.51     24.64 o 
  -9  -6   3      346.67      316.08     24.45 o 
  -8  -6   3       90.18       86.22     15.88 o 
  -7  -6   3      323.01      343.18     23.68 o 
  -6  -6   3      934.27      961.38     28.41 o 
  -5  -6   3      446.15      442.47     18.21 o 
  -4  -6   3     1009.94     1032.80     33.97 o 
  -3  -6   3     1032.34     1047.17     30.47 o 
  -2  -6   3      421.00      320.57     11.94 o 
  -1  -6   3     1913.12     1769.85     55.73 o 
   0  -6   3       14.27       69.54     20.21 o 
   1  -6   3       52.23       83.59     35.50 o 
   2  -6   3       56.88       73.86      8.55 o 
   3  -6   3     2054.60     1983.32     50.79 o 
   4  -6   3     2064.58     1967.87     37.43 o 
   5  -6   3       35.24       36.95      6.77 o 
   6  -6   3      997.72     1070.17     31.85 o 
   7  -6   3      178.86      168.44     19.25 o 
   8  -6   3       53.84       75.42     19.92 o 
   9  -6   3      194.37      303.77     53.45 o 
  10  -6   3       40.25       32.57     27.06 o 
  11  -6   3       97.87       89.11     31.98 o 
 -11  -5   3      199.10      234.24     41.62 o 
 -10  -5   3        7.70      -13.64     29.01 o 
  -9  -5   3       11.68      -14.79     14.79 o 
  -8  -5   3      736.58      745.08     30.49 o 
  -7  -5   3     1499.15     1462.02     41.09 o 
  -6  -5   3      350.23      367.48     19.03 o 
  -5  -5   3     1694.80     1729.35     37.98 o 
  -4  -5   3     1057.35     1027.68     33.13 o 
  -3  -5   3     1649.67     1845.91     39.94 o 
  -2  -5   3      426.50      533.41     17.28 o 
  -1  -5   3      311.64      224.68     11.70 o 
   0  -5   3     4110.45     4085.99     59.04 o 
   1  -5   3      418.67      387.80     25.88 o 
   2  -5   3     1800.22     2057.78     67.25 o 
   3  -5   3     1232.57     1221.65     26.48 o 
   4  -5   3     2608.22     2568.25     53.55 o 
   5  -5   3      457.74      460.33     44.94 o 
   6  -5   3      219.97      253.46     16.96 o 
   7  -5   3        7.78       18.69     15.28 o 
   8  -5   3      621.18      641.22     30.10 o 
   9  -5   3      187.76      223.47     20.28 o 
  10  -5   3      173.89      133.96     38.53 o 
  11  -5   3        1.16      -29.92     29.92 o 
 -11  -4   3       41.16       40.47     25.94 o 
 -10  -4   3       32.41       13.99     26.58 o 
  -9  -4   3       45.67       44.65     16.22 o 
  -8  -4   3      738.53      675.17     24.66 o 
  -7  -4   3      175.28      159.55     13.87 o 
  -6  -4   3      345.28      301.29     18.43 o 
  -5  -4   3      135.54      118.04     15.50 o 
  -4  -4   3       14.86      -17.26     17.26 o 
  -3  -4   3     2598.44     2663.84     66.26 o 
  -2  -4   3     4223.00     4212.22     77.85 o 
  -1  -4   3      518.01      407.85     15.88 o 
   0  -4   3      319.44      329.17     10.57 o 
   1  -4   3      170.19      105.94      7.46 o 
   2  -4   3       91.97       42.15      6.18 o 
   3  -4   3     2595.91     2715.16     61.09 o 
   4  -4   3      481.82      399.42     18.80 o 
   5  -4   3        9.05        2.86     10.22 o 
   6  -4   3      974.01     1065.38     29.44 o 
   7  -4   3     1026.66     1035.10     31.53 o 
   8  -4   3      479.82      496.86     30.86 o 
   9  -4   3      339.14      386.22     25.37 o 
  10  -4   3      106.37      133.97     92.64 o 
  11  -4   3      116.63       88.89     32.50 o 
 -11  -3   3      314.12      337.83     35.88 o 
 -10  -3   3       68.43       39.20     55.99 o 
  -9  -3   3      735.98      785.65     46.34 o 
  -8  -3   3       38.75       25.04     15.95 o 
  -7  -3   3      825.60      775.69     27.52 o 
  -6  -3   3      626.05      582.13     25.50 o 
  -5  -3   3      909.10      946.91     28.65 o 
  -4  -3   3     1496.05     1515.15     34.72 o 
  -3  -3   3     5166.82     5112.16     90.88 o 
  -2  -3   3     1101.45     1099.40     23.87 o 
  -1  -3   3     2316.39     2076.96     53.71 o 
   0  -3   3     6292.28     5362.67    174.71 o 
   1  -3   3     5075.37     4367.34    158.52 o 
   2  -3   3     2631.41     2532.07     60.83 o 
   3  -3   3      365.88      389.43     17.68 o 
   4  -3   3     6721.07     6817.26    149.76 o 
   5  -3   3      165.14      152.67     15.08 o 
   6  -3   3      717.91      765.04     23.51 o 
   7  -3   3      551.51      602.88     24.23 o 
   8  -3   3      352.99      356.97     21.99 o 
   9  -3   3       26.71       30.36     15.74 o 
  10  -3   3      107.97       81.40     21.81 o 
  11  -3   3      199.59      215.87     37.28 o 
 -11  -2   3        8.11       31.80     21.33 o 
 -10  -2   3        0.93       -8.44     31.69 o 
  -9  -2   3       83.02       77.19     18.62 o 
  -8  -2   3      200.19      220.20     18.10 o 
  -7  -2   3      816.94      798.05     28.95 o 
  -6  -2   3     1214.56     1238.82     35.60 o 
  -5  -2   3      695.65      779.17     36.73 o 
  -4  -2   3     1914.64     2284.32     85.60 o 
  -3  -2   3     7321.29     6437.70    113.41 o 
  -2  -2   3      562.62      490.64     35.00 o 
  -1  -2   3     1352.32     1468.76     37.86 o 
   1  -2   3     3939.04     3543.40     78.05 o 
   2  -2   3      487.76      415.39     21.03 o 
   3  -2   3     1151.21     1108.72     33.68 o 
   4  -2   3      171.14      348.21     23.90 o 
   5  -2   3      177.56      208.01     14.49 o 
   6  -2   3       60.97       48.71     12.10 o 
   7  -2   3      544.27      556.81     26.00 o 
   8  -2   3      117.20      142.28     23.86 o 
   9  -2   3      196.03      181.34     32.62 o 
  10  -2   3      162.50      152.48     24.70 o 
  11  -2   3      176.22      157.20     37.35 o 
 -11  -1   3      271.79      248.69     30.95 o 
 -10  -1   3        5.32       19.31     28.93 o 
  -9  -1   3      255.40      330.78     29.13 o 
  -8  -1   3       14.00       59.37     54.37 o 
  -7  -1   3     1076.13     1047.26     34.95 o 
  -6  -1   3      807.75      821.24     35.32 o 
  -5  -1   3       28.70        5.93     14.53 o 
  -4  -1   3     1087.67     1203.64     51.36 o 
  -3  -1   3     6973.74     6794.92    134.94 o 
  -2  -1   3     2032.88     2274.06     99.70 o 
   1  -1   3    10828.97    10063.10    260.42 o 
   2  -1   3     1361.79     1251.55     63.31 o 
   3  -1   3     1216.34     1240.93     34.02 o 
   4  -1   3      863.63      922.82     27.26 o 
   5  -1   3      844.22      893.77     28.42 o 
   6  -1   3     2303.64     2439.40     55.68 o 
   7  -1   3      858.67      883.62     28.91 o 
   8  -1   3        3.13       13.78     16.28 o 
   9  -1   3      205.06      211.53     21.86 o 
  10  -1   3      135.92      155.98     41.91 o 
  11  -1   3      475.29      444.58     64.67 o 
 -11   0   3       46.28       50.60     24.48 o 
 -10   0   3        8.32       91.04     81.85 o 
  -9   0   3      106.97      198.73     56.23 o 
  -8   0   3     1048.69     1111.43     38.52 o 
  -7   0   3      558.42      570.25     23.25 o 
  -6   0   3     1566.48     1621.95     42.60 o 
  -5   0   3      587.71      529.67     19.60 o 
  -4   0   3        5.34      205.60     37.31 o 
  -3   0   3       28.16        6.80     13.70 o 
  -2   0   3    25382.67    40844.31    657.34 o 
   1   0   3     1357.06     1907.41     69.16 o 
   2   0   3       88.28       45.88     24.48 o 
   3   0   3       63.43      -20.83     22.47 o 
   4   0   3        4.08       54.33     15.84 o 
   5   0   3      496.16      536.55     20.85 o 
   6   0   3        6.77        7.01     12.93 o 
   7   0   3     2256.93     2392.92     58.46 o 
   8   0   3        1.09       -3.75     15.47 o 
   9   0   3      474.71      538.64     69.18 o 
  10   0   3      149.79      102.70     50.14 o 
  11   0   3       18.60       10.36     24.63 o 
 -11   1   3       42.28       52.08     32.09 o 
 -10   1   3      106.46      173.92     30.56 o 
  -9   1   3      189.15      166.63     15.98 o 
  -8   1   3       55.95       62.28     13.74 o 
  -7   1   3      519.90      518.14     23.65 o 
  -6   1   3       11.70       -6.46     12.84 o 
  -5   1   3      340.79      369.00     16.92 o 
  -4   1   3        0.66      132.20     26.43 o 
  -3   1   3     1649.19     1953.78     39.31 o 
  -2   1   3    14433.13    20922.15    745.89 o 
  -1   1   3     6669.14     7283.95    538.45 o 
   0   1   3     3098.98     4749.21    222.86 o 
   1   1   3     9676.70    12279.93    306.85 o 
   2   1   3     4532.97     4424.02    135.89 o 
   3   1   3      372.43      433.32     18.30 o 
   4   1   3     2418.29     2456.70     57.15 o 
   5   1   3        3.65      -16.78     16.78 o 
   6   1   3     1097.45     1073.61     40.71 o 
   7   1   3      154.00      162.83     29.58 o 
   8   1   3      710.49      635.62     33.12 o 
   9   1   3       11.80      152.02     62.93 o 
  10   1   3      286.27      286.29     32.89 o 
  11   1   3       36.80       34.39     24.24 o 
 -11   2   3       42.96       51.48     22.46 o 
 -10   2   3      182.80      220.89     49.90 o 
  -9   2   3        0.47       92.93     82.99 o 
  -8   2   3      570.13      564.62     23.90 o 
  -7   2   3      923.58      925.81     28.29 o 
  -6   2   3      272.17      307.47     18.31 o 
  -5   2   3     3642.77     3565.00     70.55 o 
  -4   2   3      607.61      818.53     19.87 o 
  -3   2   3       10.22      -13.37     13.37 o 
  -2   2   3     4219.25     4741.55    327.63 o 
  -1   2   3    14684.07    13178.07    236.05 o 
   0   2   3     1105.56      997.70     69.41 o 
   1   2   3       38.80      -13.27     13.27 o 
   2   2   3     1425.06     1366.75     36.52 o 
   3   2   3     3154.31     3501.54    103.11 o 
   4   2   3      722.98      649.41     24.89 o 
   5   2   3     1119.80     1163.31     38.35 o 
   6   2   3       44.66       46.43     14.49 o 
   7   2   3       19.15       50.19     43.38 o 
   8   2   3        7.28       37.94     46.27 o 
   9   2   3      283.64      295.35     70.58 o 
  10   2   3       76.10      121.00     29.30 o 
  11   2   3       28.48       40.23     30.70 o 
 -11   3   3      742.19      776.13     76.98 o 
 -10   3   3      286.08      336.56     33.91 o 
  -9   3   3       22.87       34.73     15.57 o 
  -8   3   3      741.09      726.46     27.93 o 
  -7   3   3      296.02      272.88     25.90 o 
  -6   3   3      102.68      110.29     16.76 o 
  -5   3   3      794.80      772.09     19.69 o 
  -4   3   3       32.02       44.85     13.75 o 
  -3   3   3      597.52      746.33     23.50 o 
  -2   3   3      415.18      355.72     15.09 o 
  -1   3   3       26.03       -9.37      9.37 o 
   0   3   3     8616.49     7208.02    146.63 o 
   1   3   3        9.55      -14.78     14.78 o 
   2   3   3     7927.11     8311.21    156.65 o 
   3   3   3     3727.45     3565.73     76.16 o 
   4   3   3      366.75      352.08     17.98 o 
   5   3   3     1901.21     1764.22     45.81 o 
   6   3   3        6.42       25.50     17.81 o 
   7   3   3       66.51       86.61     17.69 o 
   8   3   3       34.62       64.16     46.32 o 
   9   3   3      355.09      319.85     32.58 o 
  10   3   3       79.52       63.53     28.28 o 
 -11   4   3      398.46      338.22     45.44 o 
 -10   4   3       35.96       60.27     14.86 o 
  -9   4   3      133.64      101.64     13.23 o 
  -8   4   3      469.06      458.11     18.29 o 
  -7   4   3      424.58      402.21     16.10 o 
  -6   4   3      976.33     1036.89     25.40 o 
  -5   4   3       19.56       -9.95      9.95 o 
  -4   4   3      904.24      959.12     25.13 o 
  -3   4   3     1283.58     1403.74     29.06 o 
  -2   4   3        7.66       90.75     14.00 o 
  -1   4   3     2359.66     2445.33     45.51 o 
   0   4   3     6542.53     6460.26    111.64 o 
   1   4   3     6679.73     6532.09    124.20 o 
   2   4   3      453.30      503.45     22.01 o 
   3   4   3     1592.90     1646.02     42.16 o 
   4   4   3      470.11      490.36     30.92 o 
   5   4   3     1500.08     1517.93     41.79 o 
   6   4   3       54.29       33.34     16.30 o 
   7   4   3       90.93      105.15     23.27 o 
   8   4   3       93.24      100.00     25.08 o 
   9   4   3      231.48      200.29     29.48 o 
  10   4   3        1.51      -18.01     29.07 o 
 -11   5   3      261.68      251.46     38.09 o 
 -10   5   3      182.56      182.16     18.93 o 
  -9   5   3        7.01       25.82     17.45 o 
  -8   5   3      398.61      405.59     17.71 o 
  -7   5   3      895.28      902.91     26.08 o 
  -6   5   3      822.72      867.57     22.79 o 
  -5   5   3       90.47       82.66      9.89 o 
  -4   5   3     1838.25     1867.52     40.51 o 
  -3   5   3        5.43       -3.58     10.79 o 
  -2   5   3     1234.07     1168.28     22.24 o 
  -1   5   3     3879.69     3961.66     60.73 o 
   0   5   3     1313.56     1280.88     28.82 o 
   1   5   3      134.67      184.22     14.87 o 
   2   5   3      148.94      117.54     13.74 o 
   3   5   3     2595.49     2440.64     59.30 o 
   4   5   3       12.22        0.52     13.40 o 
   5   5   3       54.94       23.08     14.57 o 
   6   5   3       25.83       25.79     14.26 o 
   7   5   3      465.60      460.21     31.64 o 
   8   5   3       35.07       52.01     27.27 o 
   9   5   3        1.83       15.96     21.84 o 
  10   5   3        7.25        1.13     27.71 o 
 -11   6   3      225.91      199.40     35.37 o 
 -10   6   3       26.29       24.64     16.04 o 
  -9   6   3       70.26      212.37    112.55 o 
  -8   6   3      503.23      457.63     21.55 o 
  -7   6   3       57.85       54.47     10.50 o 
  -6   6   3     1192.79     1237.40     35.13 o 
  -5   6   3        5.51       21.11      7.27 o 
  -4   6   3       12.05        2.31      6.22 o 
  -3   6   3      348.66      380.10     19.13 o 
  -2   6   3     1223.76     1123.89     25.73 o 
  -1   6   3     1399.46     1377.22     29.50 o 
   0   6   3        2.16      -11.96     11.96 o 
   1   6   3     1170.42     1043.78     26.48 o 
   2   6   3      634.17      596.39     18.02 o 
   3   6   3     2832.44     2776.06     65.61 o 
   4   6   3      152.98      126.72     15.73 o 
   5   6   3      747.09      708.51     27.93 o 
   6   6   3      156.11      186.27     22.70 o 
   7   6   3        2.66      -19.70     19.70 o 
   8   6   3      291.75      304.91     35.59 o 
   9   6   3       38.54       72.61     36.43 o 
 -10   7   3       41.96       38.52     13.84 o 
  -9   7   3       13.26       11.44     15.20 o 
  -8   7   3       61.46       47.35     11.95 o 
  -7   7   3       59.77       76.30      8.41 o 
  -6   7   3      206.53      194.42     14.52 o 
  -5   7   3      273.63      283.29     17.55 o 
  -4   7   3       28.71       13.20      7.31 o 
  -3   7   3       46.36       52.92      5.62 o 
  -2   7   3     2293.69     2282.38     39.84 o 
  -1   7   3     2883.51     2883.70     48.56 o 
   0   7   3      396.65      392.05     12.35 o 
   1   7   3     1786.44     1644.77     38.05 o 
   2   7   3       77.80       80.47     14.34 o 
   3   7   3     2370.91     2246.70     56.15 o 
   4   7   3      257.76      181.98     15.97 o 
   5   7   3       22.97       28.75     17.32 o 
   6   7   3      969.06     1057.48     55.48 o 
   7   7   3        6.53        0.50     15.89 o 
   8   7   3       29.30      105.69     79.41 o 
   9   7   3      158.99      173.84     31.90 o 
 -10   8   3       24.95       25.89     17.43 o 
  -9   8   3      166.45      227.17     24.09 o 
  -8   8   3       61.04       59.24     24.19 o 
  -7   8   3      175.77      192.63     10.74 o 
  -6   8   3      367.56      351.08     13.39 o 
  -5   8   3        5.35       12.75      6.49 o 
  -4   8   3       55.12       46.64     11.37 o 
  -3   8   3      199.72      204.06      7.33 o 
  -2   8   3      300.97      348.58     10.47 o 
  -1   8   3      789.53      845.67     19.54 o 
   0   8   3      152.02      164.86      9.56 o 
   1   8   3     3213.55     3297.53    115.63 o 
   2   8   3        5.19        6.21      9.74 o 
   3   8   3      653.40      693.38     30.82 o 
   4   8   3      256.65      268.87     18.88 o 
   5   8   3       35.04       35.53     13.36 o 
   6   8   3      696.15      702.47     32.06 o 
   7   8   3      202.23      192.63     29.91 o 
   8   8   3        4.56        5.30     22.09 o 
 -10   9   3       42.56       54.34     29.78 o 
  -9   9   3      115.89       88.03     26.54 o 
  -8   9   3       80.44       78.33     13.88 o 
  -7   9   3       15.17       16.06      6.21 o 
  -6   9   3       25.54       24.30      7.31 o 
  -5   9   3       56.89       53.54     16.58 o 
  -4   9   3      582.77      574.46     20.18 o 
  -3   9   3      644.92      576.17     35.41 o 
  -2   9   3        4.78        8.28      9.78 o 
  -1   9   3     1235.78     1221.35     25.01 o 
   0   9   3       81.78       98.08     10.42 o 
   1   9   3       60.47       74.25     15.27 o 
   2   9   3      241.68      210.36     15.09 o 
   3   9   3      601.02      540.85     22.05 o 
   4   9   3       22.34       -2.59     11.69 o 
   5   9   3      141.63      109.06     13.66 o 
   6   9   3      517.82      503.19     25.96 o 
   7   9   3        3.42      -11.74     25.79 o 
   8   9   3        1.97      -21.50     23.90 o 
  -9  10   3      222.16      241.84     25.85 o 
  -8  10   3        4.94       22.18     17.49 o 
  -7  10   3       48.75       67.64     37.87 o 
  -6  10   3      750.20      759.04     31.16 o 
  -5  10   3        8.05        0.21     10.08 o 
  -4  10   3       16.47       21.43      9.54 o 
  -3  10   3      546.25      537.77     32.88 o 
  -2  10   3       64.22       73.14     12.50 o 
  -1  10   3      603.17      593.82     20.01 o 
   0  10   3       63.39       57.48      7.75 o 
   1  10   3      763.04      824.48     22.68 o 
   2  10   3      549.59      565.33     31.71 o 
   3  10   3     1129.32     1086.83     34.97 o 
   4  10   3      233.78      224.34     15.43 o 
   5  10   3      134.16      122.41     18.20 o 
   6  10   3      346.54      297.24     23.30 o 
   7  10   3       32.92       30.76     23.93 o 
  -8  11   3       32.59       86.86    118.12 o 
  -7  11   3       14.51       39.89     50.14 o 
  -6  11   3      344.64      342.36     19.27 o 
  -5  11   3      106.16      102.64     10.61 o 
  -4  11   3       54.64       51.24     14.11 o 
  -3  11   3      939.60      980.92     44.03 o 
  -2  11   3        0.37       15.72     10.69 o 
  -1  11   3     1376.77     1372.34     52.78 o 
   0  11   3       43.20       26.46      9.20 o 
   1  11   3      542.65      495.10     18.16 o 
   2  11   3      500.63      544.92     28.25 o 
   3  11   3      100.82       87.80     14.41 o 
   4  11   3      144.93      154.54     18.80 o 
   5  11   3        2.94        5.78     29.48 o 
   6  11   3       75.61       44.07     22.00 o 
  -8  12   3       89.99       79.39     18.50 o 
  -7  12   3        4.81       42.80     13.82 o 
  -6  12   3      403.51      437.87     35.66 o 
  -5  12   3       43.68       32.49      8.49 o 
  -4  12   3      110.42      119.67     11.48 o 
  -3  12   3        2.89       -9.54      9.54 o 
  -2  12   3        0.50      -10.54     13.16 o 
  -1  12   3       19.73       16.62     12.99 o 
   0  12   3      305.10      268.12     12.22 o 
   1  12   3        0.56      -10.20     10.20 o 
   2  12   3       74.87       45.48     20.82 o 
   3  12   3       28.38       10.60     19.84 o 
   4  12   3      140.69      105.89     19.36 o 
   5  12   3        5.84       50.11     19.23 o 
  -7  13   3       46.46       22.43     14.19 o 
  -6  13   3       79.28       93.30     13.68 o 
  -5  13   3      186.86      188.15     17.72 o 
  -4  13   3       13.30       -2.28      8.23 o 
  -3  13   3       46.53       44.25     12.13 o 
  -2  13   3      217.44      208.48     24.31 o 
  -1  13   3        1.15        1.96     12.11 o 
   0  13   3       52.37       31.51     24.52 o 
   1  13   3      103.18      108.65     18.25 o 
   2  13   3      142.02      125.09     48.16 o 
   3  13   3      416.77      433.61     33.32 o 
   4  13   3      606.64      600.78     53.89 o 
  -5  14   3      342.89      327.19     25.59 o 
  -4  14   3       24.67       22.28      8.46 o 
  -3  14   3       16.50       14.11     18.20 o 
  -2  14   3      233.51      265.63     47.24 o 
  -1  14   3      106.69      104.17     17.45 o 
   0  14   3      500.71      517.71     39.77 o 
   1  14   3      304.94      288.99     28.48 o 
   2  14   3        6.03      -17.99     17.99 o 
   3  14   3        9.37       -7.72     33.90 o 
  -2  15   3       88.38      111.89     15.82 o 
  -1  15   3        6.92       -0.82     14.97 o 
  -1 -16   4      109.26       98.74     18.45 o 
   0 -16   4       21.90       31.54     10.73 o 
   2 -16   4        1.25       40.51     38.97 o 
   3 -16   4        1.33      -16.40     51.32 o 
  -3 -15   4       90.57       70.00     27.57 o 
  -2 -15   4       19.24       23.56     13.01 o 
  -1 -15   4      140.99      196.83     22.72 o 
   0 -15   4       73.45       53.89     14.04 o 
   1 -15   4        8.59       38.01     24.47 o 
   2 -15   4      285.50      325.57    100.40 o 
   3 -15   4       69.03      133.78     45.29 o 
   4 -15   4        6.44      -34.12     34.12 o 
   5 -15   4       15.23       -1.47     35.07 o 
  -5 -14   4      185.52      232.78     44.19 o 
  -4 -14   4       14.55       48.01     29.70 o 
  -3 -14   4      466.37      509.09     42.28 o 
  -2 -14   4       20.26       30.64     16.11 o 
  -1 -14   4      541.15      570.88     38.23 o 
   0 -14   4      109.09      110.91     10.44 o 
   1 -14   4       62.38       85.40     47.64 o 
   2 -14   4       60.10       59.77     34.96 o 
   3 -14   4       21.08       13.39     24.81 o 
   4 -14   4      107.44      186.12    100.18 o 
   5 -14   4       64.41      136.32     40.81 o 
   6 -14   4      230.88      347.55     54.41 o 
  -6 -13   4       45.95      -17.35     34.70 o 
  -5 -13   4      215.34      176.76     30.88 o 
  -4 -13   4       20.61       25.19     29.15 o 
  -3 -13   4      674.07      683.77     39.28 o 
  -2 -13   4       54.84       51.86      6.33 o 
  -1 -13   4      119.15      120.95     11.65 o 
   0 -13   4      381.19      500.74     40.18 o 
   1 -13   4        2.08        5.57      6.09 o 
   2 -13   4      282.67      303.09     32.70 o 
   3 -13   4       50.59       38.94     21.11 o 
   4 -13   4      110.52      158.48     28.58 o 
   5 -13   4       18.33      -34.92     44.41 o 
   6 -13   4        0.84      -21.76     40.44 o 
   7 -13   4       55.00       57.29     28.09 o 
  -7 -12   4        0.67       21.10     25.66 o 
  -6 -12   4      131.55      137.34     49.08 o 
  -5 -12   4      600.18      656.16     31.94 o 
  -4 -12   4        0.20       -6.75      9.97 o 
  -3 -12   4      440.27      431.78     18.96 o 
  -2 -12   4        6.95        1.06      6.30 o 
  -1 -12   4      283.69      294.29     15.72 o 
   0 -12   4      637.20      652.78     21.83 o 
   1 -12   4      200.15      214.99     16.00 o 
   2 -12   4     1562.00     1587.28    113.63 o 
   3 -12   4      174.79      132.25     27.43 o 
   4 -12   4        3.04      -16.31     22.16 o 
   5 -12   4      138.39      111.69     36.95 o 
   6 -12   4      105.10      102.06      7.34 o 
   7 -12   4       85.94      102.29     12.84 o 
   8 -12   4        6.40       13.36     18.86 o 
  -8 -11   4       12.96       13.53     43.60 o 
  -7 -11   4        2.63       -5.68     11.83 o 
  -6 -11   4       10.57        3.19     12.07 o 
  -5 -11   4     1170.33     1235.02     36.65 o 
  -4 -11   4      112.63      124.47     13.24 o 
  -3 -11   4      356.64      386.64     18.86 o 
  -2 -11   4      193.49      187.25     11.35 o 
  -1 -11   4      332.29      345.23      9.13 o 
   0 -11   4     2123.88     2222.87     69.68 o 
   1 -11   4        1.24        5.14      5.07 o 
   2 -11   4     3718.10     3743.20    127.40 o 
   3 -11   4      104.74       93.56     20.88 o 
   4 -11   4     1352.52     1336.88     77.31 o 
   5 -11   4       17.81       19.25      5.63 o 
   6 -11   4       47.22       47.54      8.28 o 
   7 -11   4      296.54      317.96     19.66 o 
   8 -11   4       13.95        4.26     13.90 o 
   9 -11   4      157.73      159.05     20.41 o 
  -8 -10   4        1.72       -3.08     17.18 o 
  -7 -10   4       85.63      102.67     19.88 o 
  -6 -10   4      208.35      195.44     16.70 o 
  -5 -10   4      100.44      113.19     12.32 o 
  -4 -10   4      581.12      579.07     21.37 o 
  -3 -10   4      130.09      139.80     14.92 o 
  -2 -10   4     3028.58     3053.29     56.34 o 
  -1 -10   4      141.45      134.16      7.95 o 
   0 -10   4     1341.44     1359.00     40.85 o 
   1 -10   4        2.44       12.67      8.87 o 
   2 -10   4     1897.44     1813.45    165.73 o 
   3 -10   4      317.91      321.19     34.63 o 
   4 -10   4      738.86      750.94     19.22 o 
   5 -10   4      288.03      313.83     12.01 o 
   6 -10   4      296.74      275.18     14.84 o 
   7 -10   4       15.47       12.13     10.61 o 
   8 -10   4       30.41       10.39     16.02 o 
   9 -10   4       83.80       68.76     18.57 o 
  -9  -9   4      131.72      100.41     45.44 o 
  -8  -9   4       11.04       12.48     16.90 o 
  -7  -9   4      451.82      451.48     46.09 o 
  -6  -9   4       18.85       23.93      9.68 o 
  -5  -9   4      211.68      214.23     20.44 o 
  -4  -9   4     1068.31     1075.28     29.82 o 
  -3  -9   4       53.04       52.88      9.67 o 
  -2  -9   4        7.05       -2.28      7.49 o 
  -1  -9   4        8.88        1.72      5.22 o 
   0  -9   4     1442.93     1327.09     31.50 o 
   1  -9   4       66.59       66.39      5.94 o 
   2  -9   4      457.95      381.28     26.50 o 
   3  -9   4       36.61       41.96     10.94 o 
   4  -9   4       85.51       81.44     12.76 o 
   5  -9   4        8.16       22.74     10.08 o 
   6  -9   4        1.78       26.13     24.15 o 
   7  -9   4      200.10      207.48     14.31 o 
   8  -9   4       66.77       58.16     18.82 o 
   9  -9   4       51.27       43.67     26.98 o 
  10  -9   4      197.73      198.37     31.40 o 
 -10  -8   4      205.10      244.18     32.99 o 
  -9  -8   4      328.60      353.56     38.01 o 
  -8  -8   4       44.63       42.71     14.10 o 
  -7  -8   4      111.14      104.43     15.48 o 
  -6  -8   4      212.82      202.46     17.02 o 
  -5  -8   4      115.77      118.52     11.07 o 
  -4  -8   4      274.61      245.81     13.97 o 
  -3  -8   4      579.24      596.82     26.03 o 
  -2  -8   4      913.80      870.10     21.77 o 
  -1  -8   4       62.88       60.09      7.94 o 
   0  -8   4      643.26      541.09     17.77 o 
   1  -8   4      263.55      208.68     10.57 o 
   2  -8   4       17.39      -48.46     56.03 o 
   3  -8   4      625.12      582.46     17.93 o 
   4  -8   4      766.58      751.12     24.17 o 
   5  -8   4     2628.92     2537.58     95.40 o 
   6  -8   4      366.80      348.95     12.39 o 
   7  -8   4       46.27       37.70      8.48 o 
   8  -8   4       16.89       15.72      9.60 o 
   9  -8   4      267.60      250.72     36.25 o 
  10  -8   4        5.62       23.31     33.38 o 
 -10  -7   4      335.97      408.50     38.72 o 
  -9  -7   4      289.08      305.87     24.31 o 
  -8  -7   4      198.11      203.62     21.95 o 
  -7  -7   4       63.14       65.34     18.85 o 
  -6  -7   4      338.31      327.67     17.32 o 
  -5  -7   4        5.44       -2.41     14.24 o 
  -4  -7   4      782.55      708.67     18.74 o 
  -3  -7   4      136.63      105.74      9.12 o 
  -2  -7   4     3314.34     3308.52     73.68 o 
  -1  -7   4      420.39      471.08     12.34 o 
   0  -7   4     2365.71     2219.72     60.12 o 
   1  -7   4     1420.47     1358.30     31.40 o 
   2  -7   4       71.96       62.40     15.56 o 
   3  -7   4     1897.70     1802.82     46.87 o 
   4  -7   4      112.23      140.75      5.28 o 
   5  -7   4       51.51       51.59     10.33 o 
   6  -7   4      257.38      236.49     11.08 o 
   7  -7   4       70.49       57.03     10.18 o 
   8  -7   4       13.86        5.04     13.18 o 
   9  -7   4       99.68       98.82     24.48 o 
  10  -7   4       93.79      152.42     28.31 o 
 -10  -6   4       18.90      125.63     32.94 o 
  -9  -6   4      303.62      273.63     20.06 o 
  -8  -6   4      206.56      194.73     18.71 o 
  -7  -6   4      629.81      644.24     26.54 o 
  -6  -6   4      511.88      521.44     24.22 o 
  -5  -6   4      643.43      699.09     24.65 o 
  -4  -6   4      161.11      136.94     12.36 o 
  -3  -6   4      839.69      907.99     21.46 o 
  -2  -6   4     5412.10     5391.38     92.77 o 
  -1  -6   4      365.97      514.11     21.34 o 
   0  -6   4      129.17      169.53     25.05 o 
   1  -6   4     6442.86     6389.27    200.98 o 
   2  -6   4     1031.75     1020.94     30.55 o 
   3  -6   4     6260.86     6388.47    112.62 o 
   4  -6   4        3.56       -7.46      7.46 o 
   5  -6   4     1170.00     1201.01     34.49 o 
   6  -6   4     1821.79     1880.39     44.18 o 
   7  -6   4        1.34       22.33     12.80 o 
   8  -6   4      319.49      334.42     24.36 o 
   9  -6   4        6.09        9.63     21.39 o 
  10  -6   4      175.89      180.21     43.67 o 
  11  -6   4       88.39      117.05     47.13 o 
 -11  -5   4      196.21      255.22     37.31 o 
 -10  -5   4        3.42       24.94     53.93 o 
  -9  -5   4      355.35      360.93     41.02 o 
  -8  -5   4      257.82      256.27     18.62 o 
  -7  -5   4      326.95      317.95     15.72 o 
  -6  -5   4     1379.24     1395.69     36.80 o 
  -5  -5   4      215.87      176.82     14.09 o 
  -4  -5   4     2034.85     2066.28     44.26 o 
  -3  -5   4     3675.30     3634.29     69.92 o 
  -2  -5   4      412.39      513.30     24.51 o 
  -1  -5   4      170.51      247.30     19.25 o 
   0  -5   4      816.68      909.83     20.29 o 
   1  -5   4      197.91      135.53      9.26 o 
   2  -5   4     2639.39     2771.60     60.69 o 
   3  -5   4       92.31       72.79      7.08 o 
   4  -5   4      491.68      514.83     16.58 o 
   5  -5   4     1263.12     1311.05     36.16 o 
   6  -5   4      395.57      404.57     18.59 o 
   7  -5   4      525.95      548.76     22.70 o 
   8  -5   4      443.39      472.44     43.97 o 
   9  -5   4       23.96       23.29     14.52 o 
  10  -5   4       22.41       -2.43     39.26 o 
  11  -5   4      114.44      173.96     45.95 o 
 -11  -4   4       42.73       52.25     24.82 o 
 -10  -4   4       43.71       20.23     22.52 o 
  -9  -4   4      446.59      425.59     24.39 o 
  -8  -4   4      820.46      852.60     26.65 o 
  -7  -4   4       20.50        7.97     16.56 o 
  -6  -4   4     2339.08     2382.94     49.35 o 
  -5  -4   4      145.18      113.13     13.84 o 
  -4  -4   4     1643.30     1674.31     38.23 o 
  -3  -4   4      162.32      221.45     27.29 o 
  -2  -4   4     5451.14     5655.67    101.11 o 
  -1  -4   4     3602.63     3484.55     63.24 o 
   0  -4   4     1612.42     1537.54     31.03 o 
   1  -4   4     8690.99     7425.34    134.77 o 
   2  -4   4       77.14       73.59      6.97 o 
   3  -4   4      317.85      428.06     17.69 o 
   4  -4   4       44.37       22.08     16.26 o 
   5  -4   4     1943.62     2002.94     95.79 o 
   6  -4   4     1649.59     1786.24     43.50 o 
   7  -4   4      168.48      187.13     19.83 o 
   8  -4   4      924.56      900.30     38.72 o 
   9  -4   4       66.62       80.67     20.83 o 
  10  -4   4        1.13      -16.56     22.47 o 
  11  -4   4       71.05       84.04     43.16 o 
 -11  -3   4       44.60       55.11     28.31 o 
 -10  -3   4        0.69        8.05     23.92 o 
  -9  -3   4      224.32      276.89     30.34 o 
  -8  -3   4      304.94      328.90     16.63 o 
  -7  -3   4       19.35       24.07     10.50 o 
  -6  -3   4      868.44      875.98     23.86 o 
  -5  -3   4       14.11       -3.57     15.87 o 
  -4  -3   4     5412.79     5168.34     93.55 o 
  -3  -3   4     1734.52     1757.72     35.61 o 
  -2  -3   4      359.01      338.49     17.63 o 
  -1  -3   4     2813.51     2543.32    107.05 o 
   0  -3   4     2876.28     2523.80    118.82 o 
   1  -3   4     7505.14     6733.12    175.76 o 
   2  -3   4     4168.27     3960.51     91.70 o 
   3  -3   4      137.66      207.73     20.06 o 
   4  -3   4     6077.22     6665.51    149.14 o 
   5  -3   4      263.34      285.03     14.75 o 
   6  -3   4     1562.66     1524.80     48.97 o 
   7  -3   4     1025.35     1043.62     32.45 o 
   8  -3   4      301.95      312.11     21.82 o 
   9  -3   4      100.09      136.45     19.99 o 
  10  -3   4       12.87       17.65     27.70 o 
  11  -3   4      149.62      168.67     47.94 o 
 -11  -2   4       73.52      108.63     25.47 o 
 -10  -2   4        5.34        6.22     21.36 o 
  -9  -2   4      554.67      587.78     30.92 o 
  -8  -2   4      902.81      889.84     35.11 o 
  -7  -2   4      164.15      210.91     22.22 o 
  -6  -2   4     1332.18     1221.15     35.72 o 
  -5  -2   4       11.04      -11.07     11.07 o 
  -4  -2   4       88.38      154.72     21.35 o 
  -3  -2   4      170.94       67.40     20.43 o 
  -2  -2   4     6872.51     6493.51    268.99 o 
  -1  -2   4     7733.12     7503.19    168.88 o 
   0  -2   4      372.12      449.71     36.57 o 
   1  -2   4       79.47       36.65     18.31 o 
   2  -2   4     5524.29     5075.09    116.80 o 
   3  -2   4     4444.49     4579.99     94.96 o 
   4  -2   4     1507.73     1976.71     55.55 o 
   5  -2   4       83.86       63.47     12.55 o 
   6  -2   4      710.65      706.43     24.05 o 
   7  -2   4      493.77      473.48     20.61 o 
   8  -2   4      152.51      179.03     23.45 o 
   9  -2   4       38.47       66.71     17.37 o 
  10  -2   4        5.61       33.38     21.24 o 
  11  -2   4       75.90       91.39     36.40 o 
 -11  -1   4      133.63       88.19     24.40 o 
 -10  -1   4        3.61        8.06     33.67 o 
  -9  -1   4       24.09       13.16     16.87 o 
  -8  -1   4      173.39      152.63     20.12 o 
  -7  -1   4      152.26      125.38     17.20 o 
  -6  -1   4      757.99      780.45     31.86 o 
  -5  -1   4     1386.79     1393.43     36.10 o 
  -4  -1   4      472.87      609.74     31.21 o 
  -3  -1   4      594.13      564.37     19.96 o 
  -2  -1   4    10476.89     9634.29    261.95 o 
  -1  -1   4     6265.86     6445.60    624.58 o 
   0  -1   4     4368.84     4135.19    111.08 o 
   1  -1   4     2186.21     2163.37     55.88 o 
   2  -1   4      979.85      811.58     29.07 o 
   3  -1   4     2196.36     2558.90     59.47 o 
   4  -1   4       33.78      131.86     16.16 o 
   5  -1   4      243.50      282.35     16.05 o 
   6  -1   4     1297.51     1268.35     35.47 o 
   7  -1   4       12.44       15.67     15.96 o 
   8  -1   4      160.25      199.87     21.37 o 
   9  -1   4      538.24      528.29     32.20 o 
  10  -1   4       10.07       34.57     40.48 o 
  11  -1   4      178.18      252.28     36.58 o 
 -11   0   4      155.08      178.71     31.00 o 
 -10   0   4        7.73       56.22     44.91 o 
  -9   0   4      146.67      158.91     48.86 o 
  -8   0   4       19.06       57.77     14.71 o 
  -7   0   4      197.69      207.84     18.05 o 
  -6   0   4      825.40      794.22     29.42 o 
  -5   0   4     2811.10     2901.84     58.30 o 
  -4   0   4     1835.32     2112.73     56.47 o 
  -3   0   4    21275.10    23944.09    670.31 o 
  -2   0   4     7157.39     9800.14    360.64 o 
  -1   0   4      313.40      539.92     27.32 o 
   0   0   4     2916.83     4691.40    191.24 o 
   1   0   4     5900.76     7187.03    505.09 o 
   2   0   4      345.01      349.12     22.83 o 
   3   0   4      810.47      932.05     28.36 o 
   4   0   4      442.79      370.41     26.54 o 
   5   0   4     1387.19     1396.58     44.89 o 
   6   0   4       24.27       23.23     15.01 o 
   7   0   4     1324.26     1413.48     69.16 o 
   8   0   4        0.59       -8.27     19.42 o 
   9   0   4      498.74      575.76    223.74 o 
  10   0   4       18.35        6.60     22.28 o 
  11   0   4       68.99       87.09     26.67 o 
 -11   1   4       14.95       -2.68     24.36 o 
 -10   1   4      160.95      218.10     30.84 o 
  -9   1   4       14.70       -8.32     15.26 o 
  -8   1   4      164.10      152.54     16.29 o 
  -7   1   4       66.11       78.53     12.71 o 
  -6   1   4       61.51       57.88     11.77 o 
  -5   1   4     2942.34     3038.33     60.39 o 
  -4   1   4      656.12      806.72     19.34 o 
  -3   1   4     3544.92     3732.76     60.80 o 
  -2   1   4    13422.81    16253.54   1228.95 o 
  -1   1   4       54.32        0.13      8.86 o 
   0   1   4     4674.99     5669.00    793.40 o 
   1   1   4       59.71       19.70     23.68 o 
   2   1   4      298.88      324.86     31.89 o 
   3   1   4      830.90     1013.15     79.92 o 
   4   1   4      332.39      412.19     21.33 o 
   5   1   4     1678.05     1737.69     43.62 o 
   6   1   4       16.50       52.62     31.21 o 
   7   1   4     1174.97     1311.75    112.72 o 
   8   1   4      349.38      532.01     87.78 o 
   9   1   4      224.90      391.98    170.62 o 
  10   1   4      117.31      143.47     29.11 o 
  11   1   4       45.10       31.97     29.80 o 
 -11   2   4        0.16       69.39     43.23 o 
 -10   2   4       60.87       93.04     29.50 o 
  -9   2   4       19.05       11.14     15.46 o 
  -8   2   4      215.07      235.34     21.80 o 
  -7   2   4      619.56      613.17     21.54 o 
  -6   2   4      106.63       88.28      8.81 o 
  -5   2   4      415.95      491.89     16.36 o 
  -4   2   4     2595.05     2666.19     46.29 o 
  -3   2   4     6823.00     7047.30    102.83 o 
  -2   2   4     5694.69     5848.82    280.84 o 
  -1   2   4       60.35       43.34     11.88 o 
   0   2   4    17218.81    17802.75   3380.23 o 
   1   2   4      868.74      767.55     35.82 o 
   2   2   4     2116.18     2257.99     53.71 o 
   3   2   4     2143.24     2368.41     52.87 o 
   4   2   4      608.95      520.01     25.33 o 
   5   2   4     2660.86     2627.80     61.81 o 
   6   2   4        0.54       -8.42     18.85 o 
   7   2   4      373.12      359.05     27.55 o 
   8   2   4        0.68        0.58     19.59 o 
   9   2   4       59.84      204.06     35.21 o 
  10   2   4      344.54      343.15     36.55 o 
 -11   3   4        0.09       51.25     27.94 o 
 -10   3   4       89.57       93.25     13.59 o 
  -9   3   4       73.60       45.63     13.90 o 
  -8   3   4      122.56      122.68     13.25 o 
  -7   3   4      463.60      458.12     16.76 o 
  -6   3   4        3.75       -8.73      8.73 o 
  -5   3   4      804.60      722.75     19.09 o 
  -4   3   4     1528.29     1702.16     38.00 o 
  -3   3   4     7303.51     7538.89    148.74 o 
  -2   3   4    13295.75    12109.66    255.27 o 
  -1   3   4    21249.11    19875.11   1485.29 o 
   0   3   4      438.55      393.56     27.48 o 
   1   3   4     1519.44     1578.40     62.82 o 
   2   3   4     8785.20     8898.72    167.47 o 
   3   3   4      693.99      706.95     26.15 o 
   4   3   4       32.66        6.23     12.26 o 
   5   3   4      363.15      346.48     18.31 o 
   6   3   4        7.54       -7.75     13.81 o 
   7   3   4        9.17       63.25     45.57 o 
   8   3   4      209.45      260.91     43.12 o 
   9   3   4      183.99      364.34     62.67 o 
  10   3   4      459.84      531.33     76.69 o 
 -11   4   4        2.92       49.26     31.54 o 
 -10   4   4      104.78      110.16     15.14 o 
  -9   4   4      184.79      159.21     13.89 o 
  -8   4   4      189.41      178.72     17.41 o 
  -7   4   4     1520.77     1489.84     46.60 o 
  -6   4   4      357.88      320.23     12.30 o 
  -5   4   4       81.71       91.70     10.50 o 
  -4   4   4     1514.71     1579.70     33.65 o 
  -3   4   4     4571.92     4620.84     73.14 o 
  -2   4   4      742.52      707.76     28.25 o 
  -1   4   4     2599.66     2899.57     71.89 o 
   0   4   4     8558.24     8494.66    181.80 o 
   1   4   4        4.37       69.45     13.63 o 
   2   4   4      245.04      202.22     14.39 o 
   3   4   4     1049.24      935.75     29.02 o 
   4   4   4      196.67      173.87     14.88 o 
   5   4   4      902.28      882.94     32.52 o 
   6   4   4      329.07      300.83     20.53 o 
   7   4   4       36.00       28.45     26.92 o 
   8   4   4      333.89      337.35     46.01 o 
   9   4   4      162.35      176.73     27.94 o 
  10   4   4      152.67      132.77     28.73 o 
 -11   5   4        8.19       -2.28     37.28 o 
 -10   5   4      125.83      111.29     16.24 o 
  -9   5   4      239.55      278.54     15.88 o 
  -8   5   4      190.86      193.28     12.34 o 
  -7   5   4      473.40      494.58     17.37 o 
  -6   5   4      784.67      726.05     22.18 o 
  -5   5   4       19.09       14.74      9.00 o 
  -4   5   4       34.21        3.52      8.65 o 
  -3   5   4     1678.82     1494.79     29.89 o 
  -2   5   4     1257.05     1067.36     23.96 o 
  -1   5   4      656.80      646.69     18.41 o 
   0   5   4      398.09      374.03     17.26 o 
   1   5   4      606.60      524.38     24.14 o 
   2   5   4     1601.15     1704.38     42.11 o 
   3   5   4     2507.45     2503.24     60.44 o 
   4   5   4      816.18      824.99     40.75 o 
   5   5   4        7.44       13.58     14.15 o 
   6   5   4      210.70      224.08     34.86 o 
   7   5   4      135.59      141.13     18.86 o 
   8   5   4      366.36      358.28     49.45 o 
   9   5   4       56.15       49.48     34.74 o 
  10   5   4      319.68      298.18     37.52 o 
 -11   6   4      104.03      164.48     39.85 o 
 -10   6   4       19.68       -5.41     14.44 o 
  -9   6   4       15.49       97.14     72.60 o 
  -8   6   4       28.12       51.72     16.71 o 
  -7   6   4       35.30       34.33     10.88 o 
  -6   6   4      301.33      301.30     18.71 o 
  -5   6   4      371.60      323.77     16.07 o 
  -4   6   4       82.22       43.24      6.93 o 
  -3   6   4       61.28       47.06      7.29 o 
  -2   6   4      496.36      369.21     13.06 o 
  -1   6   4      785.90      748.75     29.77 o 
   0   6   4      325.10      252.80     19.88 o 
   1   6   4     1398.47     1297.14     29.92 o 
   2   6   4        7.94      -12.66     12.66 o 
   3   6   4     1984.12     2044.68     52.11 o 
   4   6   4      298.87      258.30     17.00 o 
   5   6   4      524.60      544.52     26.67 o 
   6   6   4     1098.09     1074.14     48.08 o 
   7   6   4        6.22       25.81     26.90 o 
   8   6   4      321.23      290.41     31.64 o 
   9   6   4       28.33       61.53     25.49 o 
 -10   7   4       83.31       71.56     14.49 o 
  -9   7   4      158.72      205.50     22.35 o 
  -8   7   4       44.01       43.51     11.39 o 
  -7   7   4      519.77      527.63     18.66 o 
  -6   7   4      671.26      615.87     18.98 o 
  -5   7   4      349.53      294.30     13.06 o 
  -4   7   4      294.96      319.28     10.60 o 
  -3   7   4       50.32       55.08      6.71 o 
  -2   7   4      900.68      897.03     19.88 o 
  -1   7   4      802.42      868.57     23.66 o 
   0   7   4     2389.74     2337.70     57.63 o 
   1   7   4      205.75      195.64     12.16 o 
   2   7   4        3.63       24.77      9.94 o 
   3   7   4     1162.27     1114.25     33.77 o 
   4   7   4        1.89       -7.53     12.14 o 
   5   7   4       12.54       -8.34     15.18 o 
   6   7   4     1031.14     1062.72     54.13 o 
   7   7   4      259.83      225.88     25.20 o 
   8   7   4      255.56      239.53     32.35 o 
   9   7   4        7.67       -8.92     28.75 o 
 -10   8   4        0.61       20.37     21.91 o 
  -9   8   4        7.97        4.67     15.26 o 
  -8   8   4      634.85      655.26     38.68 o 
  -7   8   4        1.17        0.66      9.07 o 
  -6   8   4      230.22      219.30     11.05 o 
  -5   8   4      479.10      526.51     18.05 o 
  -4   8   4      464.63      448.88     13.61 o 
  -3   8   4      837.04      853.78     25.30 o 
  -2   8   4     1357.28     1374.87     26.27 o 
  -1   8   4     1979.36     2000.58     36.84 o 
   0   8   4        4.73       23.19      8.87 o 
   1   8   4     2060.97     2079.98     56.27 o 
   2   8   4      270.56      275.92     18.87 o 
   3   8   4     1224.57     1270.04     41.55 o 
   4   8   4     1804.73     1711.37     66.20 o 
   5   8   4        8.04       -0.81     14.85 o 
   6   8   4      766.35      724.55     32.50 o 
   7   8   4       89.17       86.27     27.90 o 
   8   8   4      121.83      119.41     29.81 o 
 -10   9   4       92.49      112.64     25.22 o 
  -9   9   4      601.62      656.72     81.17 o 
  -8   9   4        2.80        3.16     26.43 o 
  -7   9   4      102.92      100.53     10.02 o 
  -6   9   4       65.16       51.61      7.55 o 
  -5   9   4       96.79       81.54      7.69 o 
  -4   9   4       15.38       12.20     11.92 o 
  -3   9   4      843.29      812.57     19.07 o 
  -2   9   4       43.68       41.53      6.03 o 
  -1   9   4      915.18      961.49     21.65 o 
   0   9   4      221.74      214.20     11.23 o 
   1   9   4      502.24      443.17     17.68 o 
   2   9   4      100.18       92.04     13.32 o 
   3   9   4        7.55       -1.52     13.44 o 
   4   9   4     1249.56     1164.57     36.50 o 
   5   9   4        4.52        4.24     13.34 o 
   6   9   4       20.04       17.65     18.85 o 
   7   9   4        4.40        2.92     28.97 o 
   8   9   4       65.23       97.49     35.73 o 
  -9  10   4      181.70      182.57     21.74 o 
  -8  10   4       86.89       97.92     13.71 o 
  -7  10   4       22.82       23.34     16.25 o 
  -6  10   4      505.88      524.28     39.18 o 
  -5  10   4       16.32       13.64     10.18 o 
  -4  10   4        1.72       -6.85      9.45 o 
  -3  10   4        3.54       10.07     14.55 o 
  -2  10   4     1186.79     1161.54     29.18 o 
  -1  10   4       32.17       44.30      7.39 o 
   0  10   4      121.81      119.01     11.72 o 
   1  10   4      330.97      316.55     14.85 o 
   2  10   4      153.21      123.21     16.31 o 
   3  10   4      590.46      601.20     37.34 o 
   4  10   4     1331.47     1276.60     56.73 o 
   5  10   4      144.14      130.69     20.70 o 
   6  10   4       24.16       54.57     26.32 o 
   7  10   4       11.33       -1.80     22.90 o 
  -8  11   4        1.43       -8.02     18.49 o 
  -7  11   4       30.32       33.69     33.71 o 
  -6  11   4      381.08      359.69     26.99 o 
  -5  11   4      127.24      110.11     28.38 o 
  -4  11   4      314.94      355.27     16.73 o 
  -3  11   4      935.53      962.29     31.71 o 
  -2  11   4     1039.54     1025.38     32.57 o 
  -1  11   4      301.97      297.58     12.27 o 
   0  11   4      706.18      693.28     22.63 o 
   1  11   4       23.11       25.54     15.56 o 
   2  11   4      902.25      949.74     41.25 o 
   3  11   4      235.02      351.27    114.79 o 
   4  11   4      998.16     1093.11     60.05 o 
   5  11   4       14.95       14.27     18.71 o 
   6  11   4      101.34       57.11     29.67 o 
  -7  12   4       57.16       26.47     16.62 o 
  -6  12   4      206.35      266.02     24.04 o 
  -5  12   4      250.77      255.50     24.12 o 
  -4  12   4       51.26       26.35     11.93 o 
  -3  12   4      208.86      227.96     19.85 o 
  -2  12   4       40.31       19.17     17.17 o 
  -1  12   4      411.46      407.39     26.60 o 
   0  12   4      508.91      541.44     26.87 o 
   1  12   4        3.28       18.62     14.83 o 
   2  12   4        1.80       11.04     17.74 o 
   3  12   4      399.49      371.88     59.81 o 
   4  12   4       26.79        7.93     23.86 o 
   5  12   4       17.86       -0.12     20.37 o 
  -6  13   4       27.00       39.92     14.34 o 
  -5  13   4        5.27        4.63     11.62 o 
  -4  13   4       28.40       36.64     13.65 o 
  -3  13   4        1.89      -13.45     15.69 o 
  -2  13   4       26.18       25.28     33.20 o 
  -1  13   4      299.40      262.89     27.01 o 
   0  13   4      378.22      390.02     34.45 o 
   1  13   4      191.17      175.97     24.26 o 
   2  13   4       18.55       -7.84     33.49 o 
   3  13   4       37.39       10.17     19.37 o 
   4  13   4      309.48      260.31     27.63 o 
  -5  14   4      112.03      128.60     15.73 o 
  -4  14   4        6.46      -13.23     13.97 o 
  -3  14   4        1.57      -26.27     27.94 o 
  -2  14   4      113.57      103.82     30.77 o 
  -1  14   4      244.42      231.11     22.38 o 
   0  14   4       79.94       77.94     21.12 o 
   1  14   4      168.61      169.60     35.73 o 
   2  14   4        2.26       20.57     37.90 o 
  -2 -16   5       29.91       66.10     20.37 o 
  -1 -16   5      503.90      556.15     47.94 o 
   0 -16   5       16.85       19.19      9.19 o 
   1 -16   5      431.71      509.90     73.97 o 
   2 -16   5       13.83        8.23     46.62 o 
   3 -16   5       20.39      107.42     54.48 o 
  -4 -15   5       37.62       38.53     20.73 o 
  -3 -15   5       52.30       45.73     20.22 o 
  -2 -15   5       45.28        2.28     15.07 o 
  -1 -15   5      372.23      481.74     36.47 o 
   0 -15   5       19.64       30.19      9.61 o 
   1 -15   5       45.79       88.13     22.89 o 
   2 -15   5        7.21        8.41     22.72 o 
   3 -15   5       25.29       12.22     43.27 o 
   4 -15   5        1.82       38.09     44.12 o 
   5 -15   5        0.04      -30.00     30.00 o 
  -5 -14   5      204.90      200.14     35.37 o 
  -4 -14   5        5.78       -3.09     29.12 o 
  -3 -14   5      135.95      135.31     17.17 o 
  -2 -14   5      246.75      257.19     32.87 o 
  -1 -14   5      101.83      104.10     11.44 o 
   0 -14   5       25.29       35.97      7.69 o 
   1 -14   5        2.73       -9.95     19.27 o 
   2 -14   5       24.65       67.27     53.09 o 
   3 -14   5      258.01      182.54     24.83 o 
   4 -14   5      401.06      393.26     52.83 o 
   5 -14   5        4.31       10.81     33.23 o 
   6 -14   5      156.45      223.52     40.14 o 
  -6 -13   5       20.49       27.28     38.60 o 
  -5 -13   5      665.11      807.82     76.03 o 
  -4 -13   5       14.97       21.09     12.82 o 
  -3 -13   5      863.94      937.83     57.83 o 
  -2 -13   5       63.83       58.79      6.86 o 
  -1 -13   5      308.21      367.19     38.78 o 
   0 -13   5      403.17      439.08     26.65 o 
   1 -13   5      449.61      465.74     18.66 o 
   2 -13   5     1047.28     1085.53     58.13 o 
   3 -13   5      374.02      365.24     35.74 o 
   4 -13   5      265.57      263.54     25.98 o 
   5 -13   5      747.86      759.54     63.89 o 
   6 -13   5        2.57      -30.44     30.44 o 
   7 -13   5       12.07       18.19      6.18 o 
  -7 -12   5        7.83      -40.22     40.22 o 
  -6 -12   5      349.90      457.25     56.91 o 
  -5 -12   5      213.34      207.14     29.19 o 
  -4 -12   5       84.16       63.52     12.24 o 
  -3 -12   5      130.00      155.65     15.79 o 
  -2 -12   5        0.32       -1.38      5.97 o 
  -1 -12   5      298.79      337.91     17.85 o 
   0 -12   5      664.32      706.26     29.52 o 
   1 -12   5      194.43      217.13     11.30 o 
   2 -12   5       11.04       19.70     22.20 o 
   3 -12   5       60.47       65.87     21.86 o 
   4 -12   5       84.13      139.94     25.85 o 
   5 -12   5      331.95      363.12    112.20 o 
   6 -12   5       98.41      104.86      7.70 o 
   7 -12   5      103.57      110.79     20.11 o 
   8 -12   5       64.40       72.59     32.98 o 
  -8 -11   5       73.09       53.60     34.70 o 
  -7 -11   5      337.77      326.04     31.25 o 
  -6 -11   5      377.49      340.42     30.60 o 
  -5 -11   5     1152.94     1245.44     41.10 o 
  -4 -11   5     1137.77     1113.94     49.90 o 
  -3 -11   5      202.26      212.02     11.16 o 
  -2 -11   5      365.95      343.92     18.58 o 
  -1 -11   5     1714.99     1921.78     59.00 o 
   0 -11   5     1404.13     1504.43     36.66 o 
   1 -11   5       85.75       99.37      7.39 o 
   2 -11   5      119.34      147.80     21.13 o 
   3 -11   5       11.04        2.37     19.15 o 
   4 -11   5     1175.07     1193.67     57.06 o 
   5 -11   5      817.37      869.09     42.08 o 
   6 -11   5      110.71      116.22     10.67 o 
   7 -11   5      242.83      265.09     20.89 o 
   8 -11   5       46.95       39.01     17.68 o 
   9 -11   5      295.88      244.49     30.07 o 
  -9 -10   5        6.52       17.94     29.92 o 
  -8 -10   5       33.11      109.30     50.73 o 
  -7 -10   5      600.67      643.18     37.46 o 
  -6 -10   5      368.61      344.38     18.35 o 
  -5 -10   5      198.37      218.02     13.37 o 
  -4 -10   5      119.36      120.29     20.39 o 
  -3 -10   5      730.27      725.85     22.98 o 
  -2 -10   5      420.46      453.05     13.97 o 
  -1 -10   5      952.39      936.85     21.50 o 
   0 -10   5     3690.73     3672.74     89.56 o 
   1 -10   5      905.00      833.91     27.43 o 
   2 -10   5      107.46       88.80     18.74 o 
   3 -10   5      475.26      504.28     69.44 o 
   4 -10   5       23.01       27.40      7.08 o 
   5 -10   5      967.87      957.66     34.00 o 
   6 -10   5      175.34      170.65     13.70 o 
   7 -10   5      324.02      303.95     21.39 o 
   8 -10   5      366.10      285.13     32.06 o 
   9 -10   5       83.04       54.41     21.76 o 
  -9  -9   5        7.97       -7.31     26.62 o 
  -8  -9   5       44.50       79.08     17.13 o 
  -7  -9   5      764.15      763.19     29.83 o 
  -6  -9   5       16.41       12.67      8.54 o 
  -5  -9   5       31.91       26.40     10.71 o 
  -4  -9   5     1134.05     1104.63     27.98 o 
  -3  -9   5       92.42       99.72      9.95 o 
  -2  -9   5       75.87       60.38      8.17 o 
  -1  -9   5      523.60      498.37     12.97 o 
   0  -9   5     1048.51     1044.40     27.86 o 
   1  -9   5        1.48       -2.71      4.73 o 
   2  -9   5      136.63      122.04     13.78 o 
   3  -9   5      143.24      146.58      6.46 o 
   4  -9   5      339.29      342.54     17.93 o 
   5  -9   5      256.08      289.80     14.70 o 
   6  -9   5        0.13        6.14     13.46 o 
   7  -9   5      182.78      174.99     14.48 o 
   8  -9   5        2.16      -12.21     22.06 o 
   9  -9   5      234.19      284.69     36.40 o 
  10  -9   5      394.34      424.39     45.81 o 
 -10  -8   5        1.10       41.85     28.99 o 
  -9  -8   5      150.32       85.78     33.25 o 
  -8  -8   5       55.39       64.07     14.01 o 
  -7  -8   5      366.93      344.16     21.17 o 
  -6  -8   5       34.98       50.00     16.79 o 
  -5  -8   5        5.59       -6.09      9.33 o 
  -4  -8   5       57.88       58.32     10.88 o 
  -3  -8   5      714.47      703.97     20.46 o 
  -2  -8   5     1744.57     1698.86     37.84 o 
  -1  -8   5        7.48       -2.04      5.43 o 
   0  -8   5     1658.07     1578.33     40.80 o 
   1  -8   5       42.74       22.13      6.04 o 
   2  -8   5      252.31      254.72     12.03 o 
   3  -8   5     1465.20     1388.35     46.04 o 
   4  -8   5        0.61       -1.57     14.49 o 
   5  -8   5     1605.85     1567.67     35.97 o 
   6  -8   5      157.69      139.09     11.23 o 
   7  -8   5      238.76      237.57     12.32 o 
   8  -8   5      298.75      309.47     21.66 o 
   9  -8   5        8.56       -1.62     29.70 o 
  10  -8   5       87.87      108.38     28.67 o 
 -10  -7   5       22.32       78.91     26.05 o 
  -9  -7   5      307.37      351.92     32.69 o 
  -8  -7   5       98.14       96.93     14.42 o 
  -7  -7   5       52.11       59.27     25.11 o 
  -6  -7   5       80.22       77.00     13.62 o 
  -5  -7   5      870.45      911.81     27.63 o 
  -4  -7   5      595.08      575.69     28.83 o 
  -3  -7   5     1323.35     1195.64     25.76 o 
  -2  -7   5       21.73      -12.45     12.45 o 
  -1  -7   5      525.91      563.19     20.57 o 
   0  -7   5       14.45       17.68      4.77 o 
   1  -7   5      518.59      415.36     17.33 o 
   2  -7   5      703.96      809.40     41.76 o 
   3  -7   5     1068.65     1018.77     39.17 o 
   4  -7   5      190.35      161.25      7.02 o 
   5  -7   5      639.63      621.77     18.26 o 
   6  -7   5      612.01      702.47     21.37 o 
   7  -7   5      419.34      397.57     18.22 o 
   8  -7   5      250.56      232.05     23.97 o 
   9  -7   5        7.66      -13.82     20.37 o 
  10  -7   5       59.16       83.01     36.84 o 
 -10  -6   5        2.54       16.38     25.88 o 
  -9  -6   5       58.42       32.66     15.57 o 
  -8  -6   5      158.02      156.42     14.92 o 
  -7  -6   5       52.99       48.09     13.59 o 
  -6  -6   5      173.40      179.33     14.35 o 
  -5  -6   5      940.17      956.07     28.21 o 
  -4  -6   5      360.47      320.26     15.13 o 
  -3  -6   5       12.70       -0.01     10.42 o 
  -2  -6   5     1293.41     1178.32     33.14 o 
  -1  -6   5      652.94      662.57     30.32 o 
   0  -6   5     4750.07     4607.24     90.36 o 
   1  -6   5     2626.52     2384.94     60.80 o 
   2  -6   5     4468.57     4434.87    218.52 o 
   3  -6   5      807.42      737.97     36.60 o 
   4  -6   5      125.18      102.39      8.81 o 
   5  -6   5      257.09      273.40     11.80 o 
   6  -6   5     1110.94     1125.85     34.48 o 
   7  -6   5        4.36        2.34     19.34 o 
   8  -6   5       22.29       13.03     23.34 o 
   9  -6   5        0.76        0.16     17.40 o 
  10  -6   5      199.11      219.91     42.72 o 
 -11  -5   5       19.17      -27.53     27.53 o 
 -10  -5   5       38.69       49.68     36.84 o 
  -9  -5   5      660.19      745.61     64.21 o 
  -8  -5   5      340.12      308.96     18.01 o 
  -7  -5   5      205.68      206.85     13.85 o 
  -6  -5   5       39.63       27.68     10.95 o 
  -5  -5   5       42.81       75.07     10.46 o 
  -4  -5   5     2486.50     2427.07     48.20 o 
  -3  -5   5      559.94      536.33     19.77 o 
  -2  -5   5     1155.83     1244.05     37.40 o 
  -1  -5   5     9053.78     8947.58    200.70 o 
   0  -5   5      245.76      225.76      9.20 o 
   1  -5   5     8115.01     7822.34    161.22 o 
   2  -5   5      645.14      858.99     26.52 o 
   3  -5   5       20.39       -8.78      9.60 o 
   4  -5   5     1105.39     1146.12     33.50 o 
   5  -5   5     1749.39     1802.96     47.90 o 
   6  -5   5     1507.23     1579.54     56.88 o 
   7  -5   5      248.35      258.78     15.11 o 
   8  -5   5      165.40      184.02     19.13 o 
   9  -5   5        1.19        0.38     35.70 o 
  10  -5   5      281.78      298.95     39.12 o 
  11  -5   5      179.92      235.87     43.53 o 
 -11  -4   5      213.47      283.90     38.16 o 
 -10  -4   5        2.84      -18.83     24.95 o 
  -9  -4   5      317.20      317.61     35.21 o 
  -8  -4   5      964.48      863.67     28.40 o 
  -7  -4   5      771.14      814.78     24.41 o 
  -6  -4   5        3.12      -10.10     10.10 o 
  -5  -4   5      437.98      441.06     26.90 o 
  -4  -4   5      242.83      196.97     12.72 o 
  -3  -4   5      688.50      741.30     28.22 o 
  -2  -4   5      105.25      129.28     12.38 o 
  -1  -4   5     1250.51     1251.05     31.81 o 
   0  -4   5      617.11      636.36     28.80 o 
   1  -4   5       26.85       -7.32      7.32 o 
   2  -4   5     2020.43     2278.81     47.56 o 
   3  -4   5      994.05     1253.38     53.71 o 
   4  -4   5     1581.10     1481.40     44.33 o 
   5  -4   5      156.58      129.81     16.00 o 
   6  -4   5     2981.69     3154.97     69.11 o 
   7  -4   5        4.70       10.74     11.26 o 
   8  -4   5        4.68       10.46     28.67 o 
   9  -4   5       33.78       21.13     17.69 o 
  10  -4   5      124.47      121.64     22.82 o 
  11  -4   5      750.79      702.09     72.20 o 
 -11  -3   5      118.84      117.48     25.30 o 
 -10  -3   5        4.35      -30.62     30.62 o 
  -9  -3   5      823.01      809.70     33.61 o 
  -8  -3   5      174.32      172.32     12.03 o 
  -7  -3   5      783.17      751.10     21.44 o 
  -6  -3   5     3630.60     3757.67     71.60 o 
  -5  -3   5       11.67      -17.65     17.65 o 
  -4  -3   5     3191.70     3117.59     67.76 o 
  -3  -3   5      450.24      570.82     30.94 o 
  -2  -3   5    15652.93    14174.03    340.66 o 
  -1  -3   5        5.18      -13.26     13.26 o 
   0  -3   5      599.81      525.54     26.21 o 
   1  -3   5      463.86      341.23     22.43 o 
   2  -3   5     5584.36     5167.93    116.79 o 
   3  -3   5     3128.78     3350.36    136.97 o 
   4  -3   5     2873.68     2770.74     60.96 o 
   5  -3   5      297.98      296.66     16.89 o 
   6  -3   5      848.09      823.18     26.85 o 
   7  -3   5      132.35      173.99     15.92 o 
   8  -3   5        2.66        6.09     15.51 o 
   9  -3   5      136.11      175.97     55.70 o 
  10  -3   5       20.73        0.26     18.83 o 
  11  -3   5      198.19      126.24     37.72 o 
 -11  -2   5        3.82       38.17     27.53 o 
 -10  -2   5       34.17       29.03     24.20 o 
  -9  -2   5      457.23      437.39     27.06 o 
  -8  -2   5      992.13      954.28     30.90 o 
  -7  -2   5      534.72      540.24     25.65 o 
  -6  -2   5     3482.75     3519.01     72.20 o 
  -5  -2   5     2425.26     2473.17     55.98 o 
  -4  -2   5     4919.06     5147.38     93.57 o 
  -3  -2   5      507.57      448.80     18.50 o 
  -2  -2   5      238.68      180.69      9.31 o 
  -1  -2   5     3666.73     3361.95    137.79 o 
   0  -2   5     4193.03     3620.03     94.47 o 
   1  -2   5       10.22      -11.76     11.76 o 
   2  -2   5     4044.26     3828.69    118.59 o 
   3  -2   5       93.22      155.42     22.67 o 
   4  -2   5      307.17      449.36     26.18 o 
   5  -2   5       99.49       50.71     13.97 o 
   6  -2   5     1637.99     1710.94     46.63 o 
   7  -2   5     1615.24     1677.71     48.05 o 
   8  -2   5      154.83      181.73     37.75 o 
   9  -2   5      297.51      276.61     22.87 o 
  10  -2   5        0.42      -29.67     29.67 o 
  11  -2   5      157.74      184.03     50.81 o 
 -11  -1   5      270.93      278.52     32.14 o 
 -10  -1   5       19.40       12.65     27.80 o 
  -9  -1   5      425.38      407.06     31.69 o 
  -8  -1   5       62.67       72.43     13.81 o 
  -7  -1   5      126.83      126.17     14.49 o 
  -6  -1   5      884.92      820.74     24.89 o 
  -5  -1   5      545.19      547.29     18.83 o 
  -4  -1   5       64.20      160.87     17.20 o 
  -3  -1   5       44.64        5.25     10.85 o 
  -2  -1   5     8957.38     7888.63   1030.97 o 
  -1  -1   5    16374.13    16970.89   1816.12 o 
   0  -1   5     3325.54     2939.16     63.27 o 
   1  -1   5       16.97      -21.32     23.31 o 
   2  -1   5      852.92      854.76     29.47 o 
   3  -1   5     1823.12     2125.43     93.56 o 
   4  -1   5       44.37       -7.22     16.29 o 
   5  -1   5     3269.84     3276.21     72.87 o 
   6  -1   5     1423.41     1483.30     39.57 o 
   7  -1   5      121.01      117.67     14.56 o 
   8  -1   5      197.52      203.09     19.58 o 
   9  -1   5      803.97      934.46     64.70 o 
  10  -1   5       10.71        4.71     23.33 o 
  11  -1   5       55.72       64.63     22.80 o 
 -11   0   5        2.08       24.06     28.97 o 
 -10   0   5        3.90        5.12     38.68 o 
  -9   0   5       59.99       30.11     14.72 o 
  -8   0   5     2184.74     2263.80     52.89 o 
  -7   0   5      370.61      347.97     25.66 o 
  -6   0   5     2928.89     2821.39     52.08 o 
  -5   0   5      233.59      318.53     10.80 o 
  -4   0   5     7587.12     7782.84    188.08 o 
  -3   0   5       79.76       25.48     11.78 o 
  -2   0   5      221.39      202.33     12.84 o 
  -1   0   5     1887.53     2719.25    101.28 o 
   0   0   5      439.23      659.24    193.85 o 
   2   0   5      493.62      415.66     27.91 o 
   3   0   5      443.60      713.33     30.86 o 
   4   0   5      244.64      387.07     21.37 o 
   5   0   5      822.14      744.87     25.46 o 
   6   0   5      983.99     1019.91     32.47 o 
   7   0   5     1805.50     1780.68     55.15 o 
   8   0   5      516.76      521.79     52.98 o 
   9   0   5      294.39      313.18     29.94 o 
  10   0   5       82.07       95.57     28.84 o 
  11   0   5        5.54       -7.97     26.43 o 
 -11   1   5       61.52       97.03     45.07 o 
 -10   1   5       10.43        4.88     10.51 o 
  -9   1   5      281.48      249.72     14.34 o 
  -8   1   5      979.11     1029.14     29.87 o 
  -7   1   5     1740.70     1817.99     38.20 o 
  -6   1   5     1101.71     1147.22     25.51 o 
  -5   1   5     3270.74     3369.89     59.91 o 
  -4   1   5     2053.21     2135.50     42.50 o 
  -3   1   5     4191.72     4668.10     77.49 o 
  -2   1   5       91.49      116.15     11.40 o 
  -1   1   5     3294.68     4778.41    232.84 o 
   0   1   5       46.35       42.01     18.01 o 
   1   1   5      497.37      426.90     24.11 o 
   2   1   5      146.93      131.05     16.91 o 
   3   1   5     1371.47     1511.03     37.18 o 
   4   1   5      171.60      123.76     15.76 o 
   5   1   5     1418.22     1391.38     63.02 o 
   6   1   5      107.94      257.57     53.44 o 
   7   1   5      587.93      469.72     75.62 o 
   8   1   5       14.61        9.12     19.47 o 
   9   1   5      254.69      345.25     65.88 o 
  10   1   5        1.65      -22.99     22.99 o 
 -11   2   5      333.98      362.99     36.67 o 
 -10   2   5        7.96       27.52     10.12 o 
  -9   2   5      258.87      291.85     15.59 o 
  -8   2   5     1555.43     1626.97     48.61 o 
  -7   2   5      420.93      456.10     15.26 o 
  -6   2   5     1169.32     1271.78     29.26 o 
  -5   2   5     1682.76     1718.16     35.57 o 
  -4   2   5      134.99      152.40     10.58 o 
  -3   2   5    10609.83    11107.53    199.61 o 
  -2   2   5    11079.17    12947.73    998.56 o 
  -1   2   5      486.79      378.20     24.71 o 
   0   2   5     5834.25     6111.99    589.52 o 
   1   2   5     5406.34     5930.74    510.46 o 
   2   2   5       11.09      148.43     27.00 o 
   3   2   5     3813.02     3982.72     80.01 o 
   4   2   5        2.60      -14.07     14.07 o 
   5   2   5     1181.78     1093.69     40.90 o 
   6   2   5      133.28      150.66     18.32 o 
   7   2   5     1297.14     1323.58     65.29 o 
   8   2   5       53.11      119.98     83.67 o 
   9   2   5      974.42     1102.13     57.57 o 
  10   2   5       21.28       27.66     31.36 o 
 -11   3   5      223.66      221.75     38.75 o 
 -10   3   5      469.18      464.46     24.57 o 
  -9   3   5       21.45       16.99      9.41 o 
  -8   3   5     1209.12     1293.64     32.41 o 
  -7   3   5       22.17       14.89     14.56 o 
  -6   3   5       54.17       46.05      9.43 o 
  -5   3   5      531.10      528.98     15.51 o 
  -4   3   5      204.90      277.51     18.06 o 
  -3   3   5     4394.59     4373.63     83.23 o 
  -2   3   5     6857.97     7023.67    335.44 o 
  -1   3   5       27.11       24.53     15.81 o 
   0   3   5      273.97      362.79     30.78 o 
   1   3   5       45.99      121.56     23.67 o 
   2   3   5     5030.47     5003.03    107.30 o 
   3   3   5     6269.88     6101.26    118.98 o 
   4   3   5      440.62      465.07     21.86 o 
   5   3   5      942.11      883.81     30.73 o 
   6   3   5      167.68      171.69     18.99 o 
   7   3   5     1203.95     1183.64     42.61 o 
   8   3   5      514.78      617.96     52.57 o 
   9   3   5       97.07       63.19     32.05 o 
  10   3   5      277.62      301.60     39.63 o 
 -11   4   5       10.11       18.45     23.82 o 
 -10   4   5      101.43      102.00     12.46 o 
  -9   4   5       32.78       37.74     10.66 o 
  -8   4   5      394.71      410.93     18.05 o 
  -7   4   5      437.39      425.31     15.88 o 
  -6   4   5       52.36       56.56      9.72 o 
  -5   4   5        3.57       -0.97     11.06 o 
  -4   4   5     1582.75     1554.13     32.71 o 
  -3   4   5    18068.52    17157.68    253.12 o 
  -2   4   5      493.36      593.25     18.64 o 
  -1   4   5     1664.22     1747.73     48.34 o 
   0   4   5      335.42      314.00     14.54 o 
   1   4   5       78.45      110.40     13.70 o 
   2   4   5       14.23      -12.94     12.94 o 
   3   4   5     3230.61     3109.16     68.67 o 
   4   4   5       16.31       -2.25     21.11 o 
   5   4   5       59.82       92.67     14.03 o 
   6   4   5       35.06       25.81     14.02 o 
   7   4   5      100.09       95.80     29.15 o 
   8   4   5       91.55      146.50     29.82 o 
   9   4   5       47.26       42.43     29.78 o 
  10   4   5       97.77       97.80     30.66 o 
 -11   5   5       22.94       48.67     28.16 o 
 -10   5   5      119.32      115.44     28.90 o 
  -9   5   5      146.78      115.28     14.39 o 
  -8   5   5       26.95       16.25      8.65 o 
  -7   5   5      293.06      320.54     14.47 o 
  -6   5   5      453.97      467.21     24.23 o 
  -5   5   5      238.24      195.35     12.19 o 
  -4   5   5       42.65       42.80     10.01 o 
  -3   5   5     4346.80     4258.56     75.13 o 
  -2   5   5     1928.73     1814.62     35.54 o 
  -1   5   5      412.22      487.83     17.07 o 
   0   5   5      243.32      221.48     34.62 o 
   1   5   5        1.52        4.76     11.40 o 
   2   5   5     2422.72     2362.74     53.31 o 
   3   5   5      133.55      133.10     14.46 o 
   4   5   5      145.67      146.39     15.33 o 
   5   5   5      223.18      212.05     16.98 o 
   6   5   5       21.47       34.02     17.50 o 
   7   5   5      522.22      508.07     35.68 o 
   8   5   5      226.91      261.63     45.18 o 
   9   5   5        0.74       41.03     27.28 o 
 -11   6   5       10.49        7.50     27.79 o 
 -10   6   5       26.70       36.62     37.42 o 
  -9   6   5        3.25       28.89     46.84 o 
  -8   6   5      442.48      398.44     26.76 o 
  -7   6   5      220.18      237.65     18.36 o 
  -6   6   5      134.19      141.25     13.41 o 
  -5   6   5      405.42      381.45     16.21 o 
  -4   6   5      314.14      344.73     18.51 o 
  -3   6   5      267.52      265.38     11.17 o 
  -2   6   5      814.54      687.14     18.59 o 
  -1   6   5      731.31      693.81     33.10 o 
   0   6   5     2744.42     2589.89     53.54 o 
   1   6   5     1981.45     1977.42     62.27 o 
   2   6   5      216.80      198.42     16.13 o 
   3   6   5      753.95      748.59     26.22 o 
   4   6   5       26.03       19.63     13.14 o 
   5   6   5       85.66      117.85     23.21 o 
   6   6   5      207.28      188.41     22.95 o 
   7   6   5      219.19      212.01     23.71 o 
   8   6   5      319.32      287.56     40.84 o 
   9   6   5       45.45       87.51     28.87 o 
 -10   7   5       49.54       82.86     36.03 o 
  -9   7   5       89.58      142.80     19.35 o 
  -8   7   5      267.20      265.79     26.04 o 
  -7   7   5      229.79      222.64     15.33 o 
  -6   7   5        3.60        8.46      7.84 o 
  -5   7   5      169.12      163.83     10.72 o 
  -4   7   5      147.34      129.68      9.86 o 
  -3   7   5     1021.54     1044.85     25.37 o 
  -2   7   5     3661.11     3563.40     66.58 o 
  -1   7   5      339.30      315.83     15.40 o 
   0   7   5      137.76      121.25     13.55 o 
   1   7   5      411.53      401.94     17.58 o 
   2   7   5      299.33      315.10     15.21 o 
   3   7   5      399.40      366.03     21.18 o 
   4   7   5      725.24      675.72     39.54 o 
   5   7   5       56.05       43.28     16.44 o 
   6   7   5       95.14      117.18     19.47 o 
   7   7   5       95.39      125.17     34.96 o 
   8   7   5        1.79      -20.90     46.84 o 
 -10   8   5        0.25       15.07     30.15 o 
  -9   8   5      125.63      122.13     53.16 o 
  -8   8   5      221.00      214.13     38.38 o 
  -7   8   5      886.99      800.19     27.23 o 
  -6   8   5      109.67      101.63     10.79 o 
  -5   8   5      516.50      471.47     15.46 o 
  -4   8   5      418.45      426.27     19.72 o 
  -3   8   5      426.68      464.59     14.23 o 
  -2   8   5     2343.77     2460.78     46.81 o 
  -1   8   5      251.63      277.29     11.25 o 
   0   8   5       10.80        6.14      9.61 o 
   1   8   5     1635.66     1641.18     41.25 o 
   2   8   5      118.17      126.79     19.79 o 
   3   8   5      734.72      708.26     25.61 o 
   4   8   5      413.77      420.81     22.00 o 
   5   8   5      380.86      345.75     23.68 o 
   6   8   5      309.34      277.45     24.40 o 
   7   8   5        0.02      -18.14     25.14 o 
   8   8   5       58.34       49.06     46.43 o 
  -9   9   5        1.13        7.28     13.70 o 
  -8   9   5       39.41        7.14     17.26 o 
  -7   9   5       85.44       65.61     12.74 o 
  -6   9   5      647.49      658.15     33.05 o 
  -5   9   5      608.80      532.69     16.67 o 
  -4   9   5      315.19      361.44     13.44 o 
  -3   9   5      915.64      902.28     28.61 o 
  -2   9   5      432.65      457.49     14.07 o 
  -1   9   5      184.53      210.81     11.25 o 
   0   9   5       59.15       61.60      9.77 o 
   1   9   5      334.85      306.49     16.15 o 
   2   9   5      231.88      246.43     17.09 o 
   3   9   5      782.93      713.51     26.02 o 
   4   9   5      429.52      431.14     20.99 o 
   5   9   5      145.51      145.69     27.53 o 
   6   9   5       92.15       70.68     23.89 o 
   7   9   5        7.98       40.39     19.88 o 
  -9  10   5        3.38      -16.17     16.17 o 
  -8  10   5        2.28       -5.41     15.40 o 
  -7  10   5        1.88       10.33     12.27 o 
  -6  10   5      111.72      120.43     14.17 o 
  -5  10   5        2.02        3.57     12.50 o 
  -4  10   5       73.38       40.13     22.34 o 
  -3  10   5       13.72       19.93      5.08 o 
  -2  10   5       16.47       23.21      9.79 o 
  -1  10   5       20.61        2.23     13.29 o 
   0  10   5      397.19      399.03     15.82 o 
   1  10   5      897.08      853.71     41.36 o 
   2  10   5       40.01       23.06     13.83 o 
   3  10   5      766.95      911.51     44.11 o 
   4  10   5      164.28      165.41     20.70 o 
   5  10   5       24.05       40.96     17.23 o 
   6  10   5       31.35       50.47     19.49 o 
  -8  11   5      100.44       83.60     15.81 o 
  -7  11   5       36.47       17.87     18.60 o 
  -6  11   5      356.29      416.08     30.59 o 
  -5  11   5       40.57       61.45     14.85 o 
  -4  11   5      401.28      390.84     49.22 o 
  -3  11   5        8.98        4.19     10.68 o 
  -2  11   5      220.33      196.82      8.19 o 
  -1  11   5      559.88      643.13     32.32 o 
   0  11   5       23.70        3.11     14.00 o 
   1  11   5      210.55      204.04     24.42 o 
   2  11   5      239.81      183.19     25.44 o 
   3  11   5        7.27       18.73     18.56 o 
   4  11   5      290.85      336.27     44.78 o 
   5  11   5       11.88       11.93     19.67 o 
   6  11   5        3.63       -8.13     21.72 o 
  -7  12   5        1.69       25.66     18.90 o 
  -6  12   5      753.81      828.04     55.36 o 
  -5  12   5       32.00       59.78     19.41 o 
  -4  12   5      192.80      209.51     23.75 o 
  -3  12   5       28.67       27.89     28.56 o 
  -2  12   5        0.75      -13.97     13.97 o 
  -1  12   5        2.63       13.38     21.71 o 
   0  12   5       23.83       31.74     19.50 o 
   1  12   5       25.84       29.80     18.14 o 
   2  12   5       77.81      101.45     25.37 o 
   3  12   5       41.34       20.98     19.29 o 
   4  12   5      335.55      317.49     47.53 o 
  -6  13   5       29.20       29.41     15.07 o 
  -4  13   5       96.64      118.58     25.11 o 
  -3  13   5      227.85      234.74     25.37 o 
  -2  13   5       11.68      -17.35     23.75 o 
  -1  13   5      107.87       98.62     21.23 o 
   0  13   5        9.45       19.77     15.46 o 
   1  13   5      100.18       95.79     19.79 o 
   2  13   5        2.44        8.51     17.04 o 
   3  13   5       29.92       16.92     22.35 o 
  -4  14   5       22.79       20.45     14.15 o 
  -3  14   5      113.87      100.89     18.34 o 
  -2  14   5       91.92       87.58     21.16 o 
  -1  14   5       70.09       75.94     20.00 o 
   0  14   5        4.92       -8.51     17.31 o 
   1  14   5       12.85        9.96     19.34 o 
  -2 -16   6      271.83      273.44     38.67 o 
  -1 -16   6      581.58      628.86     55.95 o 
   0 -16   6      101.60       99.27     11.08 o 
   1 -16   6       22.59       52.94     37.79 o 
   2 -16   6        4.98        6.03     54.26 o 
   3 -16   6       79.57       23.90     35.88 o 
  -4 -15   6       68.83      123.74     26.10 o 
  -3 -15   6       38.94        4.56     18.09 o 
  -2 -15   6      117.87      151.54     22.72 o 
  -1 -15   6      405.33      444.68     34.26 o 
   0 -15   6       11.08       14.35      6.85 o 
   1 -15   6       27.15       57.98     94.99 o 
   2 -15   6      269.91      256.63     36.25 o 
   3 -15   6      329.92      282.61     62.24 o 
   4 -15   6       45.77       12.21     32.79 o 
   5 -15   6       40.20      -18.75     45.07 o 
  -5 -14   6        4.00       -6.03     33.23 o 
  -4 -14   6      106.57      149.33     33.09 o 
  -3 -14   6       91.68       99.11     20.29 o 
  -2 -14   6        1.07       -5.51     14.19 o 
  -1 -14   6      370.42      390.28     31.85 o 
   0 -14   6        9.18        7.24      7.44 o 
   1 -14   6       50.89       20.51     19.32 o 
   2 -14   6        1.17       -0.83     17.97 o 
   3 -14   6      532.23      541.22     75.51 o 
   4 -14   6      510.61      537.25     43.21 o 
   5 -14   6        0.11       43.38     45.66 o 
   6 -14   6        9.71       36.40     34.12 o 
  -6 -13   6      174.30      205.28     36.47 o 
  -5 -13   6       51.41       24.12     35.81 o 
  -4 -13   6      578.10      609.87     34.60 o 
  -3 -13   6      124.64      137.79     24.19 o 
  -2 -13   6       22.57       30.43     10.35 o 
  -1 -13   6        3.44        7.77     10.72 o 
   0 -13   6      393.97      417.71     16.91 o 
   1 -13   6      204.24      206.62      7.78 o 
   2 -13   6      547.97      567.86    112.46 o 
   3 -13   6       34.25       39.47     24.45 o 
   4 -13   6      521.36      531.30     39.30 o 
   5 -13   6       66.41      127.23     67.39 o 
   6 -13   6       77.73       37.50     31.25 o 
   7 -13   6       17.39        8.70      6.96 o 
  -7 -12   6      143.78      162.12     35.81 o 
  -6 -12   6      230.28      208.81     38.31 o 
  -5 -12   6      323.56      375.52     22.11 o 
  -4 -12   6       81.23       93.88     18.86 o 
  -3 -12   6      574.81      600.69     21.46 o 
  -2 -12   6      353.71      347.20     15.13 o 
  -1 -12   6        2.99      -16.34     16.34 o 
   0 -12   6     1609.11     1696.24     42.85 o 
   1 -12   6     1143.52     1259.26     30.48 o 
   2 -12   6       59.93       16.21     35.88 o 
   3 -12   6       55.46       39.02     23.91 o 
   4 -12   6      139.46      146.34     35.81 o 
   5 -12   6       92.77       93.91     26.56 o 
   6 -12   6       15.21       23.02      6.67 o 
   7 -12   6        7.10       18.81     23.71 o 
   8 -12   6       13.57       64.03     15.57 o 
  -8 -11   6      117.54      156.90     45.51 o 
  -7 -11   6        0.61        0.81     32.06 o 
  -6 -11   6        1.93      -10.07     10.07 o 
  -5 -11   6        3.38       19.43     12.21 o 
  -4 -11   6       97.64      107.27     15.25 o 
  -3 -11   6      534.89      537.07     20.01 o 
  -2 -11   6     1803.67     1842.60     64.50 o 
  -1 -11   6        7.33       19.23     19.37 o 
   0 -11   6      679.79      749.17     22.57 o 
   1 -11   6      944.22      961.88     31.17 o 
   2 -11   6     1771.23     1798.94    111.98 o 
   3 -11   6        1.59      -35.07     62.64 o 
   4 -11   6      584.93      599.88     30.14 o 
   5 -11   6      197.80      225.72     18.30 o 
   6 -11   6        2.70       13.30     17.98 o 
   7 -11   6       85.52       87.94     20.95 o 
   8 -11   6        0.03       -7.79     18.82 o 
   9 -11   6       94.54      101.76     28.09 o 
  -9 -10   6       25.99       60.00     29.26 o 
  -8 -10   6      469.18      464.77     46.10 o 
  -7 -10   6       80.64       76.14     22.02 o 
  -6 -10   6      716.12      704.16     31.06 o 
  -5 -10   6        7.02       11.87     22.90 o 
  -4 -10   6      112.17      115.65     20.14 o 
  -3 -10   6     1969.07     1996.46     47.38 o 
  -2 -10   6      610.68      650.81     26.70 o 
  -1 -10   6      204.36      210.54      8.39 o 
   0 -10   6      356.73      360.67     20.52 o 
   1 -10   6      533.76      552.99     33.28 o 
   2 -10   6     1216.43     1253.81     50.78 o 
   3 -10   6      981.42     1020.14     39.21 o 
   4 -10   6      192.56      174.48     12.84 o 
   5 -10   6      194.83      219.00     24.69 o 
   6 -10   6      464.69      493.62     40.61 o 
   7 -10   6      131.62      119.34     15.44 o 
   8 -10   6       30.18       13.53     22.28 o 
   9 -10   6       62.57       60.29     18.53 o 
  -9  -9   6       75.06      115.08     24.88 o 
  -8  -9   6       87.92       73.04     17.57 o 
  -7  -9   6      498.83      511.56     23.76 o 
  -6  -9   6        0.33       15.34     11.26 o 
  -5  -9   6      198.66      218.29     14.02 o 
  -4  -9   6      266.13      252.16     12.10 o 
  -3  -9   6     2494.60     2504.53     52.60 o 
  -2  -9   6       51.26       41.36     12.95 o 
  -1  -9   6        0.56       -6.23      6.23 o 
   0  -9   6      475.53      461.45     28.09 o 
   1  -9   6      543.49      533.05     16.30 o 
   2  -9   6      621.61      588.19     25.43 o 
   3  -9   6       76.49       88.41      7.26 o 
   4  -9   6      139.65      113.24      9.38 o 
   5  -9   6      709.50      672.36     24.94 o 
   6  -9   6      720.23      734.96     18.65 o 
   7  -9   6      412.62      425.00     24.29 o 
   8  -9   6        3.47       17.79     22.72 o 
   9  -9   6       20.39       69.19     29.12 o 
 -10  -8   6      223.79      267.80     44.15 o 
  -9  -8   6      302.14      304.81     45.22 o 
  -8  -8   6        2.80       -3.66     12.87 o 
  -7  -8   6        2.37       17.24     17.06 o 
  -6  -8   6       14.38       25.33     12.34 o 
  -5  -8   6       54.08       71.24     16.05 o 
  -4  -8   6       48.63       56.79      8.89 o 
  -3  -8   6     1608.00     1650.45     35.94 o 
  -2  -8   6      899.21      786.58     27.73 o 
  -1  -8   6      213.43      209.48      9.75 o 
   0  -8   6     1913.30     1801.32     30.50 o 
   1  -8   6      181.28      160.46      9.57 o 
   2  -8   6      232.61      207.65     10.93 o 
   3  -8   6      382.75      371.03     15.08 o 
   4  -8   6       80.79       89.76     10.44 o 
   5  -8   6      996.70      964.51     25.30 o 
   6  -8   6       22.38       28.79      7.57 o 
   7  -8   6      942.05      928.46     31.27 o 
   8  -8   6       25.79       10.65     18.12 o 
   9  -8   6        9.59       41.47     28.75 o 
  10  -8   6       35.12       44.63     23.90 o 
 -10  -7   6      112.15       98.01     34.56 o 
  -9  -7   6      266.43      297.48     29.79 o 
  -8  -7   6        0.65       11.68     12.86 o 
  -7  -7   6       89.08      105.07     25.81 o 
  -6  -7   6       30.95       10.91     19.22 o 
  -5  -7   6      616.86      629.00     21.47 o 
  -4  -7   6     1952.50     1924.23     60.60 o 
  -3  -7   6       73.99       73.69     10.46 o 
  -2  -7   6      213.60      278.78     16.51 o 
  -1  -7   6       39.95       27.90      7.47 o 
   0  -7   6     5174.20     5025.94    114.91 o 
   1  -7   6     1816.22     1783.98     50.16 o 
   2  -7   6      263.19      218.36     11.90 o 
   3  -7   6     2193.99     2098.35     43.62 o 
   4  -7   6       34.86       20.97      5.93 o 
   5  -7   6      277.56      273.90     18.22 o 
   6  -7   6       79.43       76.72      9.63 o 
   7  -7   6      143.53      133.85     13.21 o 
   8  -7   6       90.45       93.00     18.58 o 
   9  -7   6      138.53      121.24     26.69 o 
  10  -7   6       72.70       94.26     35.81 o 
 -10  -6   6      115.34       83.64     32.57 o 
  -9  -6   6      671.21      663.70     30.77 o 
  -8  -6   6       66.81       62.94     11.57 o 
  -7  -6   6      255.38      237.43     16.75 o 
  -6  -6   6       11.80       38.73     12.31 o 
  -5  -6   6     4381.97     4390.01     87.22 o 
  -4  -6   6      255.21      250.61     17.89 o 
  -3  -6   6       91.75       62.87     16.75 o 
  -2  -6   6      378.08      321.60     16.71 o 
  -1  -6   6     1502.42     1776.47     55.47 o 
   0  -6   6      258.40      405.48     12.19 o 
   1  -6   6     2139.46     2185.28     52.80 o 
   2  -6   6      964.20     1082.10     37.39 o 
   3  -6   6     4316.94     4272.47    110.08 o 
   4  -6   6      638.81      659.58     19.39 o 
   5  -6   6      434.80      462.59     16.91 o 
   6  -6   6     2464.30     2544.10     90.73 o 
   7  -6   6      268.82      315.73     27.33 o 
   8  -6   6       16.63       38.03     14.26 o 
   9  -6   6       26.26      -13.90     34.34 o 
  10  -6   6       61.17      112.49     32.28 o 
 -11  -5   6       53.92       49.16     25.71 o 
 -10  -5   6      146.92      113.61     25.61 o 
  -9  -5   6     1084.10     1140.03     42.79 o 
  -8  -5   6      171.39      155.35     14.11 o 
  -7  -5   6       50.70       65.15     12.43 o 
  -6  -5   6        8.71       17.65     10.98 o 
  -5  -5   6     1362.72     1322.23     32.74 o 
  -4  -5   6     2178.34     2088.81     62.04 o 
  -3  -5   6     1387.59     1431.49     36.00 o 
  -2  -5   6       36.72       91.55     15.26 o 
  -1  -5   6     1732.40     2016.44     90.43 o 
   0  -5   6      104.01      138.35     14.20 o 
   1  -5   6     1844.97     1622.66     41.29 o 
   2  -5   6       88.32      167.43     15.92 o 
   3  -5   6     1446.90     1429.75     50.56 o 
   4  -5   6      298.51      313.80     19.74 o 
   5  -5   6     1013.96     1112.46     53.62 o 
   6  -5   6      358.87      334.98     19.25 o 
   7  -5   6       19.55       46.70     20.10 o 
   8  -5   6      931.56      842.77     37.28 o 
   9  -5   6       63.57       59.90     21.25 o 
  10  -5   6      249.80      176.76     34.85 o 
 -11  -4   6       37.60       77.28     24.29 o 
 -10  -4   6       92.67       80.27     26.16 o 
  -9  -4   6      488.37      488.82     25.61 o 
  -8  -4   6       48.73       64.42     21.84 o 
  -7  -4   6        2.22        7.82     23.69 o 
  -6  -4   6       79.37       80.57     10.61 o 
  -5  -4   6      507.20      462.64     27.29 o 
  -4  -4   6      516.92      525.61     18.34 o 
  -3  -4   6       58.01      100.27     10.13 o 
  -2  -4   6      661.92      892.44     39.63 o 
  -1  -4   6      133.29      166.21     16.64 o 
   0  -4   6     5080.27     4717.19    111.40 o 
   1  -4   6    13573.56    12199.08    326.25 o 
   2  -4   6       10.90       59.07     13.23 o 
   3  -4   6     3543.55     3687.37     94.46 o 
   4  -4   6      910.12      877.62     43.96 o 
   5  -4   6      776.53      775.11     23.39 o 
   6  -4   6     1116.06     1166.80     32.92 o 
   7  -4   6        4.95        1.00     13.34 o 
   8  -4   6      650.38      656.94     31.05 o 
   9  -4   6        7.81        4.65     15.11 o 
  10  -4   6      230.31      277.26     44.63 o 
  11  -4   6        1.68      -16.03     43.45 o 
 -11  -3   6      201.54      241.15     67.94 o 
 -10  -3   6       34.04       21.75     18.43 o 
  -9  -3   6     1746.99     1927.16     70.89 o 
  -8  -3   6       28.34       28.45      7.79 o 
  -7  -3   6      107.33      131.27     16.18 o 
  -6  -3   6       39.88       33.61      7.94 o 
  -5  -3   6       16.22       -8.62     12.21 o 
  -4  -3   6     7644.63     7231.61    129.69 o 
  -3  -3   6      770.65      941.83     25.96 o 
  -2  -3   6       27.06       -9.22      9.22 o 
  -1  -3   6      739.49      583.08     25.65 o 
   0  -3   6     1391.13     1344.41     40.88 o 
   1  -3   6     8138.15     7282.42    182.45 o 
   2  -3   6     2152.48     2319.77     61.46 o 
   3  -3   6      256.68      234.14     23.19 o 
   4  -3   6     1390.59     1346.44     35.48 o 
   5  -3   6      620.99      594.69     21.19 o 
   6  -3   6      444.21      414.16     21.79 o 
   7  -3   6       34.06       43.44     13.67 o 
   8  -3   6      539.05      610.37     40.06 o 
   9  -3   6        3.76       21.11     28.25 o 
  10  -3   6       26.80       34.50     22.06 o 
  11  -3   6       26.04       29.78     46.62 o 
 -11  -2   6      261.03      227.78     21.29 o 
 -10  -2   6       11.15        1.91     17.40 o 
  -9  -2   6     1932.96     1957.88     46.77 o 
  -8  -2   6     2228.67     2178.20     45.19 o 
  -7  -2   6      676.84      734.11     29.47 o 
  -6  -2   6     1017.27     1041.00     29.64 o 
  -5  -2   6      145.05      108.09     12.74 o 
  -4  -2   6     2523.38     2678.72     55.01 o 
  -3  -2   6       87.36      174.20     13.80 o 
  -2  -2   6     9574.48     9043.24    137.96 o 
  -1  -2   6       51.90       23.54     12.92 o 
   0  -2   6      171.18       77.97     21.64 o 
   1  -2   6     2658.04     2462.39     55.10 o 
   2  -2   6     5034.39     4612.27     94.66 o 
   3  -2   6     4249.89     4497.76     92.42 o 
   4  -2   6        8.03      -13.68     13.68 o 
   5  -2   6        5.85      -11.84     11.84 o 
   6  -2   6     2225.59     2288.26     57.69 o 
   7  -2   6        0.99       13.15     15.72 o 
   8  -2   6      363.68      336.75     22.55 o 
   9  -2   6       65.26       44.80     26.75 o 
  10  -2   6       11.13       12.20     40.14 o 
  11  -2   6        3.12        5.37     31.32 o 
 -11  -1   6      248.19      257.58     27.68 o 
 -10  -1   6       48.15        9.52     17.38 o 
  -9  -1   6       76.78       39.27     14.80 o 
  -8  -1   6     1138.10     1166.84     36.92 o 
  -7  -1   6      174.35      199.29     14.04 o 
  -6  -1   6      894.16      896.11     28.72 o 
  -5  -1   6       26.03        8.44     19.98 o 
  -4  -1   6     1481.93     1770.11     37.54 o 
  -3  -1   6     6323.39     6918.23    179.53 o 
  -2  -1   6      313.29      253.70     17.98 o 
  -1  -1   6       31.59      -10.07     18.09 o 
   0  -1   6     1806.25     1466.12     49.60 o 
   1  -1   6     2339.66     2221.87    138.85 o 
   2  -1   6      149.23      127.29     12.62 o 
   3  -1   6     1244.60     1338.71     37.12 o 
   4  -1   6     2592.67     2550.66     55.06 o 
   5  -1   6        8.68      -12.41     12.41 o 
   6  -1   6     1700.86     1823.66     48.27 o 
   7  -1   6       86.60       84.44     16.06 o 
   8  -1   6      107.70      103.60     18.72 o 
   9  -1   6      352.88      376.10     33.90 o 
  10  -1   6       75.88       85.87     31.76 o 
 -11   0   6      223.60      290.37     28.31 o 
 -10   0   6        2.24       -0.63     21.76 o 
  -9   0   6        3.92       10.75     17.33 o 
  -8   0   6     1565.02     1622.18     43.07 o 
  -7   0   6      962.34      939.64     29.17 o 
  -6   0   6      258.36      274.13     14.69 o 
  -5   0   6      690.41      743.37     27.21 o 
  -4   0   6       26.91       67.71     13.54 o 
  -3   0   6      643.36      745.47     24.25 o 
  -2   0   6     7753.61     9195.30    320.22 o 
  -1   0   6      326.82      300.72     32.09 o 
   0   0   6        1.32      -17.78     17.78 o 
   1   0   6     2883.68     3152.93    352.44 o 
   2   0   6      164.46      176.35     16.08 o 
   3   0   6      523.48      696.09     24.03 o 
   4   0   6      894.08      749.42     31.74 o 
   5   0   6       28.33        5.98     14.77 o 
   6   0   6     4141.99     4274.78     98.40 o 
   7   0   6     1828.68     1967.78     51.16 o 
   8   0   6        0.40        4.98     20.14 o 
   9   0   6      199.33      255.31     29.52 o 
  10   0   6        4.12       -3.53     26.65 o 
 -11   1   6        6.41       33.89     33.14 o 
 -10   1   6      199.81      219.13     19.52 o 
  -9   1   6      141.75      165.99     18.18 o 
  -8   1   6      731.62      716.11     53.85 o 
  -7   1   6      550.74      526.74     18.18 o 
  -6   1   6      149.99      143.77     15.86 o 
  -5   1   6     1472.41     1555.09     37.59 o 
  -4   1   6       47.69       56.82     11.45 o 
  -3   1   6     3672.41     3990.64    128.69 o 
  -2   1   6     1023.79     1107.12     41.26 o 
  -1   1   6      300.07      292.07     33.28 o 
   0   1   6     1798.77     2458.92     72.29 o 
   1   1   6      531.38      500.67     37.20 o 
   2   1   6     6418.59     6662.95    199.87 o 
   3   1   6     2708.99     3019.60     74.74 o 
   4   1   6     2369.84     2410.17     70.64 o 
   5   1   6       11.17       24.85     14.71 o 
   6   1   6      761.05      722.80     39.28 o 
   7   1   6       69.90       55.52     14.95 o 
   8   1   6      226.54      209.53     22.96 o 
   9   1   6        1.89       -7.49     22.99 o 
  10   1   6       74.18      100.14     24.39 o 
 -11   2   6       49.01       55.60     23.97 o 
 -10   2   6       84.26      252.68     56.19 o 
  -9   2   6        8.41       -9.68      9.68 o 
  -8   2   6     1154.30     1134.91     30.85 o 
  -7   2   6      114.99      116.18      9.43 o 
  -6   2   6      277.06      303.34     13.91 o 
  -5   2   6     1595.07     1663.48     37.63 o 
  -4   2   6      267.54      236.41     13.64 o 
  -3   2   6    12326.27    13544.93    365.15 o 
  -2   2   6     4272.95     4668.44    267.86 o 
  -1   2   6     1590.46     1785.65     92.98 o 
   0   2   6      845.30      965.44     66.08 o 
   1   2   6      189.85      308.81     21.27 o 
   2   2   6     2711.73     2844.59    101.71 o 
   3   2   6     1820.35     1937.44     46.34 o 
   4   2   6      542.77      475.06     20.73 o 
   5   2   6      307.98      315.35     20.36 o 
   6   2   6      893.90      862.84     32.03 o 
   7   2   6       54.97       46.00     32.28 o 
   8   2   6      363.84      350.78     33.73 o 
   9   2   6        3.40       11.76     22.83 o 
  10   2   6      126.46      179.81     34.54 o 
 -11   3   6       33.27       -5.44     27.87 o 
 -10   3   6       64.71       76.74     25.66 o 
  -9   3   6        5.35       -1.02      8.51 o 
  -8   3   6       83.63      101.34     12.47 o 
  -7   3   6     2813.93     2943.99     58.36 o 
  -6   3   6      390.80      405.68     14.28 o 
  -5   3   6     2185.27     2221.06     53.87 o 
  -4   3   6     1909.63     1898.15     37.94 o 
  -3   3   6     2333.63     2158.34     37.41 o 
  -2   3   6      218.47      431.46     25.50 o 
  -1   3   6     2207.69     2223.55     63.39 o 
   0   3   6        5.76      117.02     21.43 o 
   1   3   6       29.12       87.42     17.73 o 
   2   3   6     5113.21     4948.29    122.10 o 
   3   3   6       87.54       33.63     14.37 o 
   4   3   6       97.24       93.57     13.94 o 
   5   3   6       85.21      122.44     16.73 o 
   6   3   6      273.59      297.40     22.25 o 
   7   3   6     1795.78     1811.64     63.75 o 
   8   3   6      251.46      243.44     31.65 o 
   9   3   6      334.15      296.33     32.99 o 
  10   3   6      657.66      836.30     55.01 o 
 -11   4   6       11.94      -17.65     26.10 o 
 -10   4   6        3.34        6.68     26.85 o 
  -9   4   6       41.54       35.35     16.26 o 
  -8   4   6      499.80      490.34     24.28 o 
  -7   4   6     1008.11      994.18     26.47 o 
  -6   4   6      668.44      737.67     26.09 o 
  -5   4   6     2336.94     2388.43     53.20 o 
  -4   4   6       72.26       93.87      9.72 o 
  -3   4   6      362.53      332.21     47.50 o 
  -2   4   6     1141.79      944.71     24.86 o 
  -1   4   6     1550.92     1465.44     31.44 o 
   0   4   6     3639.18     3443.47    149.84 o 
   1   4   6      302.50      287.89     24.67 o 
   2   4   6     2898.90     2642.84     76.31 o 
   3   4   6     1594.92     1550.57     49.79 o 
   4   4   6      304.64      274.61     17.58 o 
   5   4   6      163.98      146.13     15.98 o 
   6   4   6       89.07      153.97     34.07 o 
   7   4   6      358.87      403.56     36.06 o 
   8   4   6      328.38      350.01     32.16 o 
   9   4   6       51.22       54.90     32.68 o 
 -11   5   6        8.34      -19.78     26.62 o 
 -10   5   6      121.82      135.07     29.26 o 
  -9   5   6      372.60      367.61     22.66 o 
  -8   5   6       54.12       66.31     12.46 o 
  -7   5   6       19.61       27.71     11.30 o 
  -6   5   6       32.17       32.79     11.54 o 
  -5   5   6     2540.53     2452.19     54.05 o 
  -4   5   6       25.99       27.85     12.63 o 
  -3   5   6        4.42      -10.93     10.93 o 
  -2   5   6     1151.56     1072.13     31.19 o 
  -1   5   6       96.54      115.13     12.37 o 
   0   5   6      506.62      371.93     14.16 o 
   1   5   6       13.97      -15.32     15.32 o 
   2   5   6       69.21       69.85     28.34 o 
   3   5   6     1530.74     1615.64     45.07 o 
   4   5   6       32.69       30.11     15.91 o 
   5   5   6      509.15      496.52     23.50 o 
   6   5   6        8.63      -17.52     17.52 o 
   7   5   6      565.11      530.53     59.59 o 
   8   5   6      148.82      122.68     25.28 o 
   9   5   6       36.63       57.82     45.59 o 
 -11   6   6       10.75        6.76     38.23 o 
 -10   6   6       45.84        9.34     27.28 o 
  -9   6   6       44.30       55.82     14.27 o 
  -8   6   6      117.55      108.72     14.00 o 
  -7   6   6       55.46       28.64     13.31 o 
  -6   6   6       76.32       74.07      9.57 o 
  -5   6   6      494.18      473.73     19.21 o 
  -4   6   6       11.36        6.20     14.83 o 
  -3   6   6      664.47      711.16     25.23 o 
  -2   6   6      345.49      278.73     13.34 o 
  -1   6   6      162.82      159.73     15.87 o 
   0   6   6     1289.95     1147.18     25.55 o 
   1   6   6      316.33      254.33     12.65 o 
   2   6   6      273.21      257.70     13.85 o 
   3   6   6       15.61        0.71     14.39 o 
   4   6   6        7.22       27.33     24.12 o 
   5   6   6       19.36       44.62     18.22 o 
   6   6   6      340.39      370.94     24.79 o 
   7   6   6      190.65      154.32     31.25 o 
   8   6   6      152.34      130.71     29.70 o 
   9   6   6       22.16      -11.37     43.42 o 
 -10   7   6        5.89       -0.74     24.56 o 
  -9   7   6      115.01      145.10     24.78 o 
  -8   7   6        0.91       24.64     18.84 o 
  -7   7   6       42.91       60.03     19.12 o 
  -6   7   6       27.87       56.06     14.04 o 
  -5   7   6      493.02      508.93     17.22 o 
  -4   7   6       62.85       56.92      8.04 o 
  -3   7   6      440.43      462.94     14.70 o 
  -2   7   6     4734.59     4697.89    110.02 o 
  -1   7   6      145.09      156.77     10.96 o 
   0   7   6      356.55      398.08     25.47 o 
   1   7   6       89.40       69.76     10.47 o 
   2   7   6        9.54       18.86     14.07 o 
   3   7   6       83.17      102.26     16.11 o 
   4   7   6      159.33      147.96     32.66 o 
   5   7   6       38.25       16.82     16.78 o 
   6   7   6      683.58      734.41     36.58 o 
   7   7   6       69.96       78.91     24.94 o 
   8   7   6        1.62      -13.02     61.32 o 
 -10   8   6      117.60      109.99     27.87 o 
  -9   8   6        7.78        0.81     28.09 o 
  -8   8   6        1.48       26.69     26.69 o 
  -7   8   6      303.02      258.08     16.61 o 
  -6   8   6        0.92       -0.66      8.55 o 
  -5   8   6        3.47       14.45      7.35 o 
  -4   8   6      735.01      692.12     24.15 o 
  -3   8   6       30.14       27.77      8.35 o 
  -2   8   6      566.09      550.55     16.22 o 
  -1   8   6      909.29      939.43     24.37 o 
   0   8   6      132.68      116.18     13.11 o 
   1   8   6      894.67      886.66     24.84 o 
   2   8   6      233.54      203.02     13.65 o 
   3   8   6        2.96      -12.32     12.32 o 
   4   8   6      616.25      582.42     24.95 o 
   5   8   6      252.17      230.86     21.90 o 
   6   8   6       67.63       27.63     16.05 o 
   7   8   6        0.45        6.04     23.91 o 
   8   8   6       56.39       39.56     42.50 o 
  -9   9   6      170.60      142.93     26.03 o 
  -8   9   6       24.26       22.13     25.29 o 
  -7   9   6      547.18      577.69     46.76 o 
  -6   9   6      300.79      272.85     21.89 o 
  -5   9   6      156.77      137.19     10.18 o 
  -4   9   6      164.71      172.19     14.34 o 
  -3   9   6        0.12       -8.30      8.30 o 
  -2   9   6      257.15      273.91     16.01 o 
  -1   9   6       20.64       21.05      7.89 o 
   0   9   6       81.43      101.52     20.84 o 
   1   9   6      322.71      303.40     19.06 o 
   2   9   6       35.99       18.07     11.14 o 
   3   9   6      504.44      476.73     22.92 o 
   4   9   6     1035.71      990.12     37.67 o 
   5   9   6      494.58      458.64     30.91 o 
   6   9   6       45.58       54.78     21.37 o 
   7   9   6       37.72       62.98     22.72 o 
  -9  10   6       33.62        5.96     28.38 o 
  -8  10   6       96.58       81.10     22.43 o 
  -7  10   6        0.59       13.60     23.97 o 
  -6  10   6      274.89      242.15     53.38 o 
  -5  10   6        5.62        4.67      6.61 o 
  -4  10   6      186.32      175.93     10.18 o 
  -3  10   6       30.74       20.40      6.45 o 
  -2  10   6      245.58      237.55     22.26 o 
  -1  10   6      474.09      468.16     17.83 o 
   0  10   6       14.11        7.89     12.27 o 
   1  10   6      907.04      886.95     45.97 o 
   2  10   6        0.27        7.88     12.21 o 
   3  10   6     1136.27     1137.57     75.71 o 
   4  10   6      663.54      693.10     35.75 o 
   5  10   6      272.37      240.06     30.32 o 
   6  10   6      238.79      260.86     96.76 o 
  -8  11   6       21.87       57.20     16.54 o 
  -7  11   6      142.30      182.12     27.28 o 
  -6  11   6        1.46        8.09     21.76 o 
  -5  11   6      308.08      317.03     24.23 o 
  -4  11   6       13.51       26.40     11.28 o 
  -3  11   6       25.59       17.76      4.40 o 
  -2  11   6      170.77      152.76     11.91 o 
  -1  11   6      484.06      475.25     32.70 o 
   0  11   6      311.88      260.97     19.16 o 
   1  11   6      697.51      648.60     33.80 o 
   2  11   6      201.35      179.50     42.42 o 
   3  11   6      163.48      103.38     25.37 o 
   4  11   6      160.20      116.11     27.95 o 
   5  11   6        8.47       33.73     25.26 o 
  -7  12   6      124.40      132.27     24.93 o 
  -6  12   6       78.95      111.02     20.37 o 
  -5  12   6        1.53        2.43     19.34 o 
  -4  12   6       69.88       94.93     27.68 o 
  -3  12   6       21.05       33.43     15.06 o 
  -2  12   6       62.67       75.78     21.18 o 
  -1  12   6      229.28      187.57     74.85 o 
   0  12   6       65.14       49.64     20.89 o 
   1  12   6      278.78      259.75     47.94 o 
   2  12   6      337.15      366.06     31.80 o 
   3  12   6      398.10      421.79     48.78 o 
   4  12   6       81.88      102.67     32.94 o 
  -5  13   6       35.72       43.01     14.04 o 
  -4  13   6      126.60      119.86     21.55 o 
  -3  13   6        1.82       16.71     18.45 o 
  -2  13   6        8.67        5.08     14.61 o 
  -1  13   6       99.40       50.30     19.36 o 
   0  13   6      125.22      150.72     21.32 o 
   1  13   6        9.82       23.75     20.80 o 
   2  13   6      254.51      253.75     27.39 o 
  -3  14   6        3.76      -28.45     32.28 o 
  -2  14   6       23.92        9.24     17.40 o 
  -1  14   6       47.65       72.57     21.96 o 
   0  14   6        4.60      -10.44     19.08 o 
  -2 -16   7        4.82        5.88     17.57 o 
  -1 -16   7      274.17      298.66     31.69 o 
   0 -16   7       36.99       29.43      9.89 o 
   1 -16   7       37.72       -8.31     39.41 o 
   2 -16   7       66.18       95.95     42.35 o 
   3 -16   7        1.39       41.25     40.51 o 
  -4 -15   7      220.64      288.95     39.70 o 
  -3 -15   7       59.76       88.67     25.81 o 
  -2 -15   7      168.46      203.52     28.97 o 
  -1 -15   7       11.04        6.40     13.33 o 
   0 -15   7      157.15      171.95     11.97 o 
   1 -15   7       70.26       45.29     39.04 o 
   2 -15   7       61.62       77.12     24.20 o 
   3 -15   7       13.89       -4.02     17.43 o 
   4 -15   7       35.77      -18.38     35.15 o 
   5 -15   7        0.11       63.16     33.82 o 
  -5 -14   7        1.92      -11.40     33.38 o 
  -4 -14   7      301.73      390.86     47.94 o 
  -3 -14   7      317.48      308.00     37.65 o 
  -2 -14   7      154.53      157.27     22.94 o 
  -1 -14   7      401.38      465.20     28.16 o 
   0 -14   7      152.67      162.84     12.69 o 
   1 -14   7      140.76      159.69     23.86 o 
   2 -14   7       10.57      -18.78     18.78 o 
   3 -14   7      128.31      145.26     51.91 o 
   4 -14   7       75.48       89.88     21.69 o 
   5 -14   7       20.40       55.81     48.01 o 
   6 -14   7      411.19      370.57     53.16 o 
  -6 -13   7       62.44      128.15     31.25 o 
  -5 -13   7      110.56      153.01     36.69 o 
  -4 -13   7       25.52       49.34     23.90 o 
  -3 -13   7      939.69      982.37     65.66 o 
  -2 -13   7      163.20      137.96     15.05 o 
  -1 -13   7       85.41      102.69     10.67 o 
   0 -13   7       30.55       25.39      8.36 o 
   1 -13   7      313.54      332.15     17.12 o 
   2 -13   7      423.05      435.01     57.61 o 
   3 -13   7       25.27        3.95     49.11 o 
   4 -13   7        4.38       -3.00     22.20 o 
   5 -13   7       26.63       24.29     22.00 o 
   6 -13   7      412.51      432.80     16.25 o 
   7 -13   7      132.36      111.37     25.84 o 
  -7 -12   7       56.09       32.87     33.60 o 
  -6 -12   7      820.04      894.58     76.98 o 
  -5 -12   7      276.67      282.10     30.11 o 
  -4 -12   7        7.31      -22.13     22.13 o 
  -3 -12   7      547.37      664.49     43.21 o 
  -2 -12   7        1.42        7.94      7.04 o 
  -1 -12   7       49.50       49.69     12.21 o 
   0 -12   7       94.03      130.60     12.74 o 
   1 -12   7       53.96       67.08      9.76 o 
   2 -12   7      252.44      240.90     23.86 o 
   3 -12   7       24.92       19.98     19.72 o 
   4 -12   7        8.49      -15.46     24.48 o 
   5 -12   7        0.81       -6.89     10.76 o 
   6 -12   7      122.80      118.55     19.09 o 
   7 -12   7      166.39      162.41     17.62 o 
   8 -12   7        1.14       10.50     28.67 o 
  -8 -11   7        3.54      -25.07     29.63 o 
  -7 -11   7      472.82      500.41     56.47 o 
  -6 -11   7      151.71      124.07     11.96 o 
  -5 -11   7     2390.06     2567.14     62.98 o 
  -4 -11   7      140.90      112.20     37.94 o 
  -3 -11   7      130.82      162.41     13.18 o 
  -2 -11   7       42.50       41.66      8.40 o 
  -1 -11   7      438.20      426.34     11.53 o 
   0 -11   7      656.17      737.16     32.74 o 
   1 -11   7      151.26      158.15      9.43 o 
   2 -11   7     1141.98     1211.85     27.22 o 
   3 -11   7      146.24      119.05     22.73 o 
   4 -11   7      425.65      450.07     37.53 o 
   5 -11   7       66.17       61.11     12.35 o 
   6 -11   7        0.86       -5.21     17.87 o 
   7 -11   7      649.64      661.80     43.60 o 
   8 -11   7       46.83       42.87     21.03 o 
  -9 -10   7       24.53       38.38     30.07 o 
  -8 -10   7       25.85       29.15     22.85 o 
  -7 -10   7      125.37      104.60     12.47 o 
  -6 -10   7       80.00       75.29     12.28 o 
  -5 -10   7      509.06      506.48     27.07 o 
  -4 -10   7      941.55      936.34     30.87 o 
  -3 -10   7      142.17      150.77     13.13 o 
  -2 -10   7      137.04      139.22      9.11 o 
  -1 -10   7     1257.62     1297.59     24.70 o 
   0 -10   7     5107.03     5240.14    146.28 o 
   1 -10   7      570.97      613.33     20.25 o 
   2 -10   7      679.06      694.65     19.68 o 
   3 -10   7       30.82       32.40      5.97 o 
   4 -10   7      183.19      176.27     25.00 o 
   5 -10   7      473.22      467.33     38.56 o 
   6 -10   7       76.67       83.54     12.81 o 
   7 -10   7      192.75      146.52     26.95 o 
   8 -10   7        0.64       -4.78     22.20 o 
   9 -10   7        7.53      -10.00     17.65 o 
  -9  -9   7       40.56       -0.95     23.84 o 
  -8  -9   7       33.69       14.77     20.43 o 
  -7  -9   7      125.43      124.81     21.83 o 
  -6  -9   7     1262.07     1276.23     36.75 o 
  -5  -9   7      887.59      928.51     28.69 o 
  -4  -9   7       60.69       86.53     15.65 o 
  -3  -9   7       49.52       52.10     18.60 o 
  -2  -9   7        2.79       11.07      9.25 o 
  -1  -9   7     1280.94     1248.41     31.52 o 
   0  -9   7     6716.96     6585.35    121.89 o 
   1  -9   7        8.52        5.02      7.23 o 
   2  -9   7      648.44      637.94     19.59 o 
   3  -9   7      214.95      221.83     21.28 o 
   4  -9   7     1354.02     1315.87     49.15 o 
   5  -9   7       68.36       70.24     12.92 o 
   6  -9   7      101.28       84.27      6.42 o 
   7  -9   7       16.59       32.73     12.42 o 
   8  -9   7        5.11       28.97     20.15 o 
   9  -9   7       28.38       41.32     26.54 o 
 -10  -8   7      299.80      307.33     33.39 o 
  -9  -8   7      807.99      895.86     51.53 o 
  -8  -8   7       21.41       32.84     18.28 o 
  -7  -8   7       65.09       67.55     17.13 o 
  -6  -8   7      889.39      916.75     54.08 o 
  -5  -8   7     1521.81     1558.26     63.11 o 
  -4  -8   7      347.08      350.97     22.97 o 
  -3  -8   7       23.51       46.60     12.48 o 
  -2  -8   7      788.32      784.35     24.67 o 
  -1  -8   7      543.96      544.82     16.11 o 
   0  -8   7     3133.74     3006.70     57.89 o 
   1  -8   7      947.39      873.38     29.81 o 
   2  -8   7       39.38       38.91      7.92 o 
   3  -8   7       57.11       78.26     24.70 o 
   4  -8   7     1753.70     1784.98     77.86 o 
   5  -8   7      705.37      717.05     26.54 o 
   6  -8   7      541.46      541.86     18.94 o 
   7  -8   7        4.23       30.37     13.24 o 
   8  -8   7       23.00       20.44     25.29 o 
   9  -8   7      179.61      178.15     34.04 o 
  10  -8   7        1.95        0.00     22.20 o 
 -10  -7   7       47.92       87.31     28.26 o 
  -9  -7   7      585.46      687.44     46.88 o 
  -8  -7   7      300.86      294.85     44.48 o 
  -7  -7   7      461.39      473.31     29.02 o 
  -6  -7   7      223.81      228.44     30.61 o 
  -5  -7   7      696.23      718.74     39.35 o 
  -4  -7   7      774.88      768.13     29.05 o 
  -3  -7   7       83.89      103.97     10.97 o 
  -2  -7   7       65.79       55.75     18.65 o 
  -1  -7   7        0.50       -7.93      7.93 o 
   0  -7   7     5032.56     4752.11    107.28 o 
   1  -7   7      404.91      453.25     14.34 o 
   2  -7   7       44.87       78.54      6.51 o 
   3  -7   7      227.90      198.15      9.74 o 
   4  -7   7     1824.92     1890.43     74.31 o 
   5  -7   7     2431.77     2513.18     56.98 o 
   6  -7   7      403.29      388.12     16.59 o 
   7  -7   7       28.71       38.05     18.91 o 
   8  -7   7      130.72      104.33     23.16 o 
   9  -7   7      460.33      492.40     46.54 o 
  10  -7   7       55.38       89.70     28.60 o 
 -10  -6   7      135.50      189.47     26.10 o 
  -9  -6   7      301.03      273.85     22.88 o 
  -8  -6   7     1012.62     1059.10     55.83 o 
  -7  -6   7        4.45       -4.83     20.56 o 
  -6  -6   7      318.58      275.11     27.48 o 
  -5  -6   7       81.75       98.35     14.22 o 
  -4  -6   7      555.67      481.02     15.19 o 
  -3  -6   7      288.66      277.66     14.71 o 
  -2  -6   7     7717.31     7557.68    147.80 o 
  -1  -6   7     1156.10     1222.84     32.96 o 
   0  -6   7     5474.93     5300.91    127.60 o 
   1  -6   7    11357.65    11197.04    252.26 o 
   2  -6   7     1288.28     1342.03     31.18 o 
   3  -6   7      222.56      190.16     11.83 o 
   4  -6   7      549.08      559.07     17.84 o 
   5  -6   7     1080.39     1082.01     32.98 o 
   6  -6   7      195.56      183.31     25.04 o 
   7  -6   7      157.10      150.15     22.50 o 
   8  -6   7       20.12       22.20     15.79 o 
   9  -6   7       35.55       32.42     35.66 o 
  10  -6   7       37.54       28.09     28.09 o 
 -11  -5   7      259.38      302.07     37.54 o 
 -10  -5   7      154.65      155.75     18.38 o 
  -9  -5   7      220.13      204.60     49.08 o 
  -8  -5   7        2.83      -13.46     13.46 o 
  -7  -5   7      226.31      227.88     15.44 o 
  -6  -5   7      758.08      758.63     29.59 o 
  -5  -5   7      954.31     1012.13     28.67 o 
  -4  -5   7     2415.31     2349.96     50.99 o 
  -3  -5   7       42.31       37.22     11.41 o 
  -2  -5   7        5.11       39.77     14.98 o 
  -1  -5   7      224.74      312.64     19.20 o 
   0  -5   7      416.30      466.24     34.28 o 
   1  -5   7     6670.42     6736.10    191.62 o 
   2  -5   7       39.41       22.65     11.44 o 
   3  -5   7     1529.20     1419.75     47.46 o 
   4  -5   7       77.50       43.87     15.53 o 
   5  -5   7     2861.03     3038.95     74.79 o 
   6  -5   7      246.14      244.81     14.38 o 
   7  -5   7       57.73       77.15     15.54 o 
   8  -5   7        3.28      -13.51     13.51 o 
   9  -5   7       16.44        4.70     40.40 o 
  10  -5   7       74.60       44.85     38.53 o 
 -11  -4   7      229.72      235.12     34.92 o 
 -10  -4   7       55.62       31.67     17.02 o 
  -9  -4   7       90.12       67.66     15.33 o 
  -8  -4   7       12.06        1.71     17.62 o 
  -7  -4   7      920.75      917.14     29.24 o 
  -6  -4   7      101.18       95.19     14.08 o 
  -5  -4   7        2.62       -9.73      9.73 o 
  -4  -4   7       30.77       -9.66      9.66 o 
  -3  -4   7     1506.46     1629.07     35.34 o 
  -2  -4   7      177.63      317.07     37.05 o 
  -1  -4   7     1241.04     1510.52     46.63 o 
   0  -4   7     5404.49     4840.05    120.63 o 
   1  -4   7     7647.69     7404.77    160.20 o 
   2  -4   7     1805.92     2015.50     61.81 o 
   3  -4   7     4167.61     4230.07    125.78 o 
   4  -4   7     1120.88     1029.50     35.20 o 
   5  -4   7       81.68       74.52     11.04 o 
   6  -4   7     1066.85     1010.22     32.45 o 
   7  -4   7       14.75        5.65     13.50 o 
   8  -4   7       34.35       45.92     17.46 o 
   9  -4   7      222.49      224.41     27.71 o 
  10  -4   7      126.14      193.59     43.45 o 
 -11  -3   7      134.23      135.26     28.30 o 
 -10  -3   7      289.45      300.50     23.20 o 
  -9  -3   7        4.53       12.08     31.57 o 
  -8  -3   7      529.46      516.71     24.81 o 
  -7  -3   7     1284.24     1307.90     44.48 o 
  -6  -3   7     1263.61     1209.06     33.68 o 
  -5  -3   7      256.53      276.23     15.78 o 
  -4  -3   7     3591.54     3478.02     71.01 o 
  -3  -3   7        6.76       61.11     10.44 o 
  -2  -3   7     8840.50     8621.50    147.15 o 
  -1  -3   7     3473.86     3119.56     69.88 o 
   0  -3   7        2.51      -22.19     22.19 o 
   1  -3   7     4174.47     3717.18    103.33 o 
   2  -3   7     2074.09     2288.14     71.29 o 
   3  -3   7      264.42      173.01     17.68 o 
   4  -3   7       81.74       39.67     12.00 o 
   5  -3   7      987.17      931.87     32.02 o 
   6  -3   7      107.16      115.80     15.64 o 
   7  -3   7        0.23       15.41     16.96 o 
   8  -3   7      355.87      363.53     22.78 o 
   9  -3   7      178.20      222.97     21.81 o 
  10  -3   7       73.05       75.70     44.45 o 
 -11  -2   7      139.51      126.29     21.08 o 
 -10  -2   7       13.20       43.90     19.41 o 
  -9  -2   7      141.59      169.80     21.29 o 
  -8  -2   7       40.96       34.45     13.04 o 
  -7  -2   7        2.85      -13.41     13.41 o 
  -6  -2   7     1665.20     1661.26     43.27 o 
  -5  -2   7       67.29       42.48     12.26 o 
  -4  -2   7      178.84      202.65     15.79 o 
  -3  -2   7     2519.30     2760.25     91.92 o 
  -2  -2   7        5.03      -13.63     13.63 o 
  -1  -2   7     9070.67     8159.25    164.07 o 
   0  -2   7     4567.77     4171.25     89.58 o 
   1  -2   7      170.12      200.09     16.16 o 
   2  -2   7      175.52      298.93     32.97 o 
   3  -2   7     1579.55     1525.50     49.05 o 
   4  -2   7       84.34       47.14     14.60 o 
   5  -2   7       65.80       60.98     14.17 o 
   6  -2   7     1179.83     1243.85     55.33 o 
   7  -2   7      119.02      125.81     18.26 o 
   8  -2   7      211.80      230.32     21.28 o 
   9  -2   7      189.40      188.62     30.06 o 
  10  -2   7      164.17      236.51     75.84 o 
 -11  -1   7      382.93      365.62     39.56 o 
 -10  -1   7       25.05       -2.31     22.40 o 
  -9  -1   7      489.23      531.92     35.72 o 
  -8  -1   7      114.71      148.70     19.45 o 
  -7  -1   7      842.71      803.95     27.90 o 
  -6  -1   7     1998.33     1953.55     47.55 o 
  -5  -1   7        6.28      -11.73     11.73 o 
  -4  -1   7     2157.89     2116.42     60.82 o 
  -3  -1   7      843.17      960.15     41.50 o 
  -2  -1   7     1072.52      903.54     44.01 o 
  -1  -1   7      121.59      149.22     15.32 o 
   0  -1   7      839.08      995.65    140.74 o 
   1  -1   7     7651.63     7362.98    508.15 o 
   2  -1   7      356.76      528.89     42.71 o 
   3  -1   7      184.75      146.33     14.84 o 
   4  -1   7     1468.16     1372.60     38.37 o 
   5  -1   7     1504.80     1528.40     44.19 o 
   6  -1   7      561.81      640.89     27.25 o 
   7  -1   7       75.91       54.60     18.29 o 
   8  -1   7       73.98       93.15     21.13 o 
   9  -1   7      304.38      339.31     36.15 o 
  10  -1   7       23.36        8.80     21.43 o 
 -11   0   7       23.92       60.47     28.87 o 
 -10   0   7       52.97       78.98     19.51 o 
  -9   0   7        4.04        4.06     15.82 o 
  -8   0   7     1542.44     1626.20     58.18 o 
  -7   0   7      349.02      312.25     18.45 o 
  -6   0   7     1213.83     1303.46     53.61 o 
  -5   0   7      888.34      899.93     25.35 o 
  -4   0   7      708.56      678.35     27.32 o 
  -3   0   7     3042.16     3351.13    110.93 o 
  -2   0   7        0.77      -10.16     10.16 o 
  -1   0   7      585.41      694.21     38.26 o 
   0   0   7      944.30     1298.55    124.66 o 
   1   0   7     9506.06    10965.10   1096.40 o 
   2   0   7       80.24      166.10     31.31 o 
   3   0   7      528.37      431.53     33.93 o 
   4   0   7      383.65      305.87     16.99 o 
   5   0   7       62.52       53.74     15.46 o 
   6   0   7     2381.14     2397.40     61.97 o 
   7   0   7     1763.29     1708.76     66.87 o 
   8   0   7       11.30       -2.62     17.64 o 
   9   0   7      205.50      185.17     29.56 o 
  10   0   7        6.88       32.08     27.54 o 
 -11   1   7       12.89       35.45     26.43 o 
 -10   1   7        8.55       25.22     15.34 o 
  -9   1   7        1.01        3.09     18.49 o 
  -8   1   7       17.43       23.99     20.30 o 
  -7   1   7       46.44       29.00     12.62 o 
  -6   1   7      184.47      140.43     14.20 o 
  -5   1   7      137.93      126.51     12.42 o 
  -4   1   7     1277.93     1373.90     29.73 o 
  -3   1   7     1913.74     2039.73     73.88 o 
  -2   1   7     2396.73     3158.29    146.89 o 
  -1   1   7     2578.53     3871.64     91.69 o 
   0   1   7     1327.40     2168.11     85.71 o 
   1   1   7     2523.41     3557.08    158.59 o 
   2   1   7       26.96       65.77     21.92 o 
   3   1   7      710.25      767.83     35.14 o 
   4   1   7     2417.02     2238.15     91.54 o 
   5   1   7     2603.04     2570.54     62.52 o 
   6   1   7      117.92      139.94     26.04 o 
   7   1   7     1178.08     1113.83     51.97 o 
   8   1   7       32.69       88.47     28.63 o 
   9   1   7       30.05       69.71     24.22 o 
  10   1   7        4.09       39.87     24.23 o 
 -11   2   7       15.39       37.91     43.45 o 
 -10   2   7      156.08      181.43     22.11 o 
  -9   2   7      163.74      144.85     25.12 o 
  -8   2   7     1415.05     1439.28     45.27 o 
  -7   2   7      385.82      402.86     20.30 o 
  -6   2   7      381.13      357.78     19.92 o 
  -5   2   7     1840.67     1780.19     43.58 o 
  -4   2   7      406.78      365.17     13.88 o 
  -3   2   7      166.85      119.34     13.08 o 
  -2   2   7     6231.73     7490.01    484.48 o 
  -1   2   7     1165.25     1479.17    129.52 o 
   0   2   7      447.95      639.41     47.06 o 
   1   2   7      183.86      202.99     18.65 o 
   2   2   7      621.52      680.87     26.68 o 
   3   2   7     1624.81     1685.77     43.07 o 
   4   2   7      220.09      189.19     17.59 o 
   5   2   7       50.34       52.24     16.12 o 
   6   2   7      536.15      521.19     27.59 o 
   7   2   7      296.76      240.13     27.97 o 
   8   2   7        0.68       34.12     26.04 o 
   9   2   7       11.12       19.60     25.77 o 
  10   2   7       18.52       61.46     23.18 o 
 -11   3   7        0.70      -16.25     26.25 o 
 -10   3   7      689.70      767.83     44.95 o 
  -9   3   7       19.34        1.92     15.02 o 
  -8   3   7      209.68      204.95     21.07 o 
  -7   3   7      202.58      233.29     17.34 o 
  -6   3   7        2.67       24.59     14.08 o 
  -5   3   7      424.79      430.44     16.04 o 
  -4   3   7      501.51      564.54     15.70 o 
  -3   3   7      169.57       96.79     14.53 o 
  -2   3   7       64.13       63.08     11.77 o 
  -1   3   7     1204.26     1271.23    126.91 o 
   0   3   7     1938.30     1993.13     82.64 o 
   1   3   7     1217.04     1296.56     47.60 o 
   2   3   7     1726.51     1590.83     46.25 o 
   3   3   7      121.23      139.62     15.44 o 
   4   3   7     1714.24     1713.82     50.59 o 
   5   3   7      123.35      110.94     20.15 o 
   6   3   7     2897.05     2748.80     69.74 o 
   7   3   7       99.60      103.16    110.84 o 
   8   3   7       50.67       62.02     75.00 o 
   9   3   7        7.62      144.95     52.20 o 
  10   3   7      125.64      112.86     54.56 o 
 -11   4   7       25.84       97.42     42.94 o 
 -10   4   7       45.77       47.22     18.84 o 
  -9   4   7        0.65       -6.47     13.53 o 
  -8   4   7      352.39      354.24     20.33 o 
  -7   4   7       22.02       16.68     11.99 o 
  -6   4   7        0.72       -4.20     11.08 o 
  -5   4   7     1657.95     1684.13     39.47 o 
  -4   4   7       77.81       71.64     11.42 o 
  -3   4   7     7244.00     6821.23    104.41 o 
  -2   4   7       18.01       -9.00      9.00 o 
  -1   4   7       57.72       47.83     10.95 o 
   0   4   7     3215.90     2820.03     65.40 o 
   1   4   7       60.21       34.19     10.82 o 
   2   4   7      921.31      843.91     36.63 o 
   3   4   7      481.11      454.88     38.82 o 
   4   4   7      308.33      295.37     18.49 o 
   5   4   7      367.14      404.12     25.68 o 
   6   4   7       27.56       -1.58     20.78 o 
   7   4   7      356.89      467.05     79.96 o 
   8   4   7       91.80      124.00     32.36 o 
   9   4   7      215.10      283.75     54.23 o 
 -11   5   7       18.77      -12.94     27.35 o 
 -10   5   7      329.51      350.35     48.16 o 
  -9   5   7      137.63      103.16     25.51 o 
  -8   5   7      836.29      865.16     33.34 o 
  -7   5   7      703.09      704.03     28.07 o 
  -6   5   7        1.49       20.81     11.52 o 
  -5   5   7      621.11      605.51     22.45 o 
  -4   5   7      737.72      730.82     20.63 o 
  -3   5   7     3775.22     3581.42     76.09 o 
  -2   5   7       33.37       10.51     10.06 o 
  -1   5   7        2.52      -10.21     10.21 o 
   0   5   7     4675.39     4372.04    107.10 o 
   1   5   7      414.55      374.63     20.10 o 
   2   5   7     1686.13     1673.99     64.82 o 
   3   5   7        5.87        2.69     11.94 o 
   4   5   7       19.80       31.31     14.96 o 
   5   5   7      218.12      219.90     21.18 o 
   6   5   7       51.09       43.92     19.11 o 
   7   5   7      489.00      534.37     55.51 o 
   8   5   7      279.26      256.61     34.29 o 
   9   5   7        1.33       28.16     34.89 o 
 -10   6   7        7.62        0.81     35.81 o 
  -9   6   7       58.73      131.68     37.13 o 
  -8   6   7       36.63       78.75     15.46 o 
  -7   6   7      450.62      374.40     22.52 o 
  -6   6   7      110.22      110.33     14.57 o 
  -5   6   7      243.06      228.03     13.47 o 
  -4   6   7       48.00       57.64     11.04 o 
  -3   6   7      140.25      130.62     10.47 o 
  -2   6   7      167.16      150.22     14.03 o 
  -1   6   7       51.57       50.89     10.53 o 
   0   6   7      386.60      352.42     15.24 o 
   1   6   7     2151.57     2048.50     47.91 o 
   2   6   7     1462.15     1321.16     37.56 o 
   3   6   7       23.62       29.24     12.75 o 
   4   6   7       49.81       22.22     18.21 o 
   5   6   7      391.83      394.39     26.18 o 
   6   6   7        7.88       -6.41     15.55 o 
   7   6   7      116.20       90.30     28.44 o 
   8   6   7        2.29       26.36     31.39 o 
 -10   7   7       12.60       36.84     35.29 o 
  -9   7   7        1.04        3.97     22.28 o 
  -8   7   7       47.74       42.06     32.13 o 
  -7   7   7        2.64       34.73     17.93 o 
  -6   7   7        1.15        6.68     23.55 o 
  -5   7   7      500.63      476.47     17.48 o 
  -4   7   7       11.73       24.75      8.80 o 
  -3   7   7        1.61       -3.86      9.56 o 
  -2   7   7     1455.25     1446.17     36.73 o 
  -1   7   7      162.21      140.31     11.60 o 
   0   7   7      260.69      250.04     12.49 o 
   1   7   7       27.83        6.77     15.85 o 
   2   7   7      938.49      934.80     27.22 o 
   3   7   7      328.58      317.76     20.36 o 
   4   7   7      113.12       69.99     23.32 o 
   5   7   7      259.79      225.41     21.21 o 
   6   7   7        1.17       49.92     25.29 o 
   7   7   7      188.05      156.83     26.53 o 
   8   7   7       13.08       15.41     23.99 o 
 -10   8   7       81.18       79.85     32.42 o 
  -9   8   7        8.91       21.10     27.35 o 
  -8   8   7      274.03      325.28     40.44 o 
  -7   8   7      407.95      436.96     22.87 o 
  -6   8   7       36.13       45.28     11.06 o 
  -5   8   7      296.28      289.06     13.85 o 
  -4   8   7      590.35      605.70     20.58 o 
  -3   8   7        3.02        8.58     12.72 o 
  -2   8   7      900.62      911.57     23.89 o 
  -1   8   7      281.81      270.20     22.10 o 
   0   8   7       68.07       43.53     10.69 o 
   1   8   7     1694.66     1738.90     42.04 o 
   2   8   7      728.92      644.86     26.46 o 
   3   8   7        2.95       10.83     12.37 o 
   4   8   7      874.51      854.09     31.39 o 
   5   8   7       27.36       28.04     13.36 o 
   6   8   7        1.64       46.48     23.43 o 
   7   8   7        7.12      -19.05     22.66 o 
  -9   9   7       15.65       -7.65     29.85 o 
  -8   9   7        3.89        5.51     16.62 o 
  -7   9   7       69.13       82.79     27.87 o 
  -6   9   7        1.86       13.76     10.26 o 
  -5   9   7      387.67      320.07     20.88 o 
  -4   9   7      544.20      529.23     17.63 o 
  -3   9   7      116.49      115.66     11.44 o 
  -2   9   7     1114.87     1169.04     34.69 o 
  -1   9   7      193.57      194.08     13.14 o 
   0   9   7      411.92      396.05     20.99 o 
   1   9   7        8.43        8.79     17.66 o 
   2   9   7       39.66       16.50     12.08 o 
   3   9   7      413.96      407.29     22.95 o 
   4   9   7       74.79       58.44     15.74 o 
   5   9   7       26.94       19.60     18.46 o 
   6   9   7       14.78       22.01     17.11 o 
  -8  10   7       14.86        3.09     25.51 o 
  -7  10   7       79.44      100.07     20.81 o 
  -5  10   7        0.21        4.66      8.13 o 
  -4  10   7      428.49      422.60     24.92 o 
  -3  10   7        4.04       -8.00      8.00 o 
  -2  10   7      710.63      730.36     23.28 o 
  -1  10   7      248.54      249.39     19.76 o 
   0  10   7     1048.81     1091.10     35.75 o 
   1  10   7      537.73      528.64     30.90 o 
   2  10   7       15.60        5.45     11.80 o 
   3  10   7      763.59      808.82     41.96 o 
   4  10   7        1.01        5.05     21.71 o 
   5  10   7       17.52       40.95     20.92 o 
   6  10   7      112.14      192.56     82.20 o 
  -7  11   7        1.62       -9.34     22.65 o 
  -5  11   7      364.91      371.68     28.91 o 
  -4  11   7      901.39      816.28     31.57 o 
  -3  11   7       72.87       69.96     10.20 o 
  -2  11   7      209.22      187.32     19.67 o 
  -1  11   7      346.06      376.46     49.15 o 
   0  11   7      184.80      175.82     29.88 o 
   1  11   7      249.14      261.02     25.57 o 
   2  11   7      399.75      350.42    108.27 o 
   3  11   7      507.59      496.67     38.60 o 
   4  11   7      100.71       60.42     26.62 o 
   5  11   7        3.43       13.97     20.35 o 
  -6  12   7        7.11       16.40     20.37 o 
  -5  12   7       49.74       65.23     22.65 o 
  -4  12   7       51.93       54.63     28.82 o 
  -3  12   7      230.83      224.67     29.78 o 
  -2  12   7        1.39        1.52     23.27 o 
  -1  12   7      115.51       58.32     24.67 o 
   0  12   7        1.42       38.80     17.47 o 
   1  12   7      128.07      106.45     20.03 o 
   2  12   7        3.04       -1.67     23.16 o 
   3  12   7       69.95       68.25     20.07 o 
  -5  13   7       27.55       38.80     17.73 o 
  -4  13   7       66.94       56.30     22.76 o 
  -3  13   7      113.73      117.96     20.68 o 
  -2  13   7       39.21       43.21     14.68 o 
  -1  13   7      450.82      501.40     41.13 o 
   0  13   7       58.39       32.37     20.41 o 
   1  13   7      219.23      203.94     32.10 o 
   2  13   7       28.41       41.81     27.57 o 
  -2 -16   8       52.67       32.42     21.40 o 
  -1 -16   8      248.45      248.93     77.20 o 
   0 -16   8       70.57       58.23     17.32 o 
   1 -16   8       19.34       69.85     38.75 o 
   2 -16   8        0.65        5.29     40.14 o 
   3 -16   8      107.93      102.13     39.04 o 
  -4 -15   8       32.18       50.29     21.03 o 
  -3 -15   8        1.70       35.81     16.76 o 
  -2 -15   8       68.24       43.67     15.37 o 
  -1 -15   8       53.30       50.74     15.09 o 
   0 -15   8        0.45       -1.48      6.42 o 
   1 -15   8       11.07       26.62     32.13 o 
   2 -15   8      150.09      245.43     54.70 o 
   3 -15   8      526.83      499.36     63.01 o 
   4 -15   8       27.00        0.89     21.52 o 
   5 -15   8      140.21      136.90     39.12 o 
  -5 -14   8       72.49       94.99     29.63 o 
  -4 -14   8       88.93       99.11     24.78 o 
  -3 -14   8        2.37      -19.63     19.63 o 
  -2 -14   8      233.88      257.79     23.27 o 
  -1 -14   8      179.43      200.48     15.35 o 
   0 -14   8       83.69       90.57      9.39 o 
   1 -14   8      108.88       76.00     22.29 o 
   2 -14   8        3.78        9.68     22.34 o 
   3 -14   8      381.16      389.28     34.20 o 
   4 -14   8      305.11      324.52     39.56 o 
   5 -14   8        8.56      -28.67     31.76 o 
   6 -14   8       59.89       51.61     43.23 o 
  -6 -13   8      634.77      761.21     68.89 o 
  -5 -13   8       83.34      119.04     38.38 o 
  -4 -13   8      466.86      578.79     45.59 o 
  -3 -13   8       42.88       65.73     22.72 o 
  -2 -13   8      265.83      269.39     18.78 o 
  -1 -13   8       21.36       32.57     12.51 o 
   0 -13   8      131.78      124.27     12.95 o 
   1 -13   8      366.46      421.27     14.96 o 
   2 -13   8      118.45      110.49     24.53 o 
   3 -13   8       42.20       49.44     19.68 o 
   4 -13   8      268.08      245.61     27.19 o 
   5 -13   8       15.44       22.61     32.13 o 
   6 -13   8       36.72       25.49      5.80 o 
   7 -13   8       64.57       77.62     33.23 o 
  -7 -12   8       20.82       56.69     42.13 o 
  -6 -12   8       71.04       85.00     36.17 o 
  -5 -12   8      464.46      515.41     34.90 o 
  -4 -12   8       18.14        9.03     40.03 o 
  -3 -12   8      741.65      735.45     29.44 o 
  -2 -12   8       60.37       66.45     12.50 o 
  -1 -12   8      452.30      518.50     21.69 o 
   0 -12   8      921.01      979.82     42.46 o 
   1 -12   8      239.96      208.42     10.90 o 
   2 -12   8     1866.86     1871.94     38.98 o 
   3 -12   8       93.08       78.74     19.79 o 
   4 -12   8      478.27      548.29     29.64 o 
   5 -12   8        5.88       13.21      7.40 o 
   6 -12   8        5.01        5.43      7.79 o 
   7 -12   8       25.92       55.66     15.88 o 
   8 -12   8      127.33      100.51     22.28 o 
  -8 -11   8      293.25      336.97     54.92 o 
  -7 -11   8       50.71       39.34     26.76 o 
  -6 -11   8      289.17      285.14     28.44 o 
  -5 -11   8      932.07     1118.52     99.05 o 
  -4 -11   8      183.85      195.74     23.21 o 
  -3 -11   8      141.05      126.82     13.09 o 
  -2 -11   8       10.46        8.86      7.75 o 
  -1 -11   8      842.13      823.10     24.25 o 
   0 -11   8     1176.30     1297.97     50.38 o 
   1 -11   8      153.20      144.89      9.83 o 
   2 -11   8        4.91       11.68      6.52 o 
   3 -11   8      359.92      392.22     24.13 o 
   4 -11   8      457.07      467.97     26.10 o 
   5 -11   8       33.77       33.85     12.75 o 
   6 -11   8        7.46       10.97     10.64 o 
   7 -11   8      261.08      236.02     30.51 o 
  -9 -10   8       92.37      152.27     50.51 o 
  -8 -10   8      303.18      346.78     34.43 o 
  -7 -10   8      430.05      437.23     35.50 o 
  -6 -10   8      250.20      250.67     22.93 o 
  -5 -10   8     1286.61     1388.79     81.98 o 
  -4 -10   8        7.70        0.01     15.70 o 
  -3 -10   8      628.56      622.85     23.86 o 
  -2 -10   8       74.32       73.95      8.80 o 
  -1 -10   8     4460.76     4526.85     74.03 o 
   0 -10   8      495.53      501.45     30.14 o 
   1 -10   8      111.07      104.08      8.59 o 
   2 -10   8        3.65        2.29      8.56 o 
   3 -10   8       15.22       32.12      7.53 o 
   4 -10   8      123.88      135.38     14.42 o 
   5 -10   8      795.50      811.20     53.90 o 
   6 -10   8       46.68       41.19     11.95 o 
   7 -10   8      489.72      447.03     39.85 o 
   8 -10   8        0.40      -13.38     22.79 o 
   9 -10   8      377.72      354.54     35.88 o 
  -9  -9   8        0.01      -12.86     21.57 o 
  -8  -9   8      187.89      204.61     33.30 o 
  -7  -9   8       76.27      103.27     19.63 o 
  -6  -9   8       51.63       53.56     15.34 o 
  -5  -9   8       24.58       13.85     18.31 o 
  -4  -9   8      100.58       93.28     14.66 o 
  -3  -9   8     2045.35     2084.70     49.38 o 
  -2  -9   8     1148.59     1187.59     34.31 o 
  -1  -9   8     3593.92     3586.97     62.84 o 
   0  -9   8     1160.37     1113.48     24.14 o 
   1  -9   8        0.21        8.03      8.97 o 
   2  -9   8      266.25      222.10     14.08 o 
   3  -9   8        1.03        2.25      7.53 o 
   4  -9   8      381.18      362.32     26.73 o 
   5  -9   8      847.59      864.35     35.14 o 
   6  -9   8      118.00      100.47     11.00 o 
   7  -9   8      216.20      241.29     14.63 o 
   8  -9   8       14.77       23.16     15.96 o 
   9  -9   8      413.84      502.25     45.73 o 
 -10  -8   8        1.75       17.83     27.58 o 
  -9  -8   8       52.17       61.83     25.84 o 
  -8  -8   8      304.79      284.62     18.56 o 
  -7  -8   8      109.14      129.60     11.62 o 
  -6  -8   8       76.15       74.80      6.66 o 
  -5  -8   8      313.95      302.54     19.49 o 
  -4  -8   8      244.53      262.38     19.50 o 
  -3  -8   8     1921.95     1946.78     50.39 o 
  -2  -8   8     2501.74     2489.59    100.70 o 
  -1  -8   8     1927.56     1882.22     34.95 o 
   0  -8   8      347.76      337.57     10.75 o 
   1  -8   8      306.39      330.12     10.01 o 
   2  -8   8     1210.51     1111.98     27.76 o 
   3  -8   8       11.53       12.57      4.05 o 
   4  -8   8      202.09      226.92     10.00 o 
   5  -8   8        6.74        4.15      7.16 o 
   6  -8   8       14.39        7.95      8.79 o 
   7  -8   8      172.36      164.93     13.99 o 
   8  -8   8       30.51       29.12     19.41 o 
   9  -8   8      152.54      167.12     34.56 o 
  10  -8   8      318.38      291.09     43.97 o 
 -10  -7   8       65.02       38.17     26.89 o 
  -9  -7   8       42.44        6.08     40.33 o 
  -8  -7   8      412.54      385.64     28.08 o 
  -7  -7   8      280.36      272.79     24.74 o 
  -6  -7   8      609.12      604.28     21.51 o 
  -5  -7   8      620.74      644.65     24.99 o 
  -4  -7   8       21.48        6.67      9.85 o 
  -3  -7   8     2948.87     2912.61     65.60 o 
  -2  -7   8      394.84      313.46     15.08 o 
  -1  -7   8      380.29      437.20     15.62 o 
   0  -7   8      215.46      157.66      9.38 o 
   1  -7   8     1047.07     1116.08     27.89 o 
   2  -7   8      416.64      362.83     14.60 o 
   3  -7   8      331.53      331.90     12.39 o 
   4  -7   8     2080.29     2154.34     68.90 o 
   5  -7   8       12.83       24.91      8.73 o 
   6  -7   8        0.10       -0.29     10.35 o 
   7  -7   8       29.20       66.38     17.27 o 
   8  -7   8        4.22       -0.81     22.13 o 
   9  -7   8        0.48        5.59     23.82 o 
  10  -7   8      143.88      148.74     29.92 o 
 -10  -6   8       93.65      107.86     24.42 o 
  -9  -6   8        5.69      -12.37     16.87 o 
  -8  -6   8       24.21       22.85     10.89 o 
  -7  -6   8     1045.24     1145.45     34.76 o 
  -6  -6   8        2.05       13.92      9.47 o 
  -5  -6   8     2253.45     2176.89     71.54 o 
  -4  -6   8       82.85       52.15     11.99 o 
  -3  -6   8     1793.90     1813.54     42.61 o 
  -2  -6   8     8572.03     8516.21    161.98 o 
  -1  -6   8       28.02        5.77      9.72 o 
   0  -6   8      249.80      421.90     20.59 o 
   1  -6   8        1.68        0.50      7.20 o 
   2  -6   8     1745.80     1696.25     52.61 o 
   3  -6   8     2013.35     1938.88     92.47 o 
   4  -6   8      521.58      511.17     27.88 o 
   5  -6   8      329.40      339.21     16.83 o 
   6  -6   8      413.11      418.28     21.25 o 
   7  -6   8      196.33      222.22     41.60 o 
   8  -6   8      432.21      455.87     33.09 o 
   9  -6   8       53.88       51.39     30.51 o 
  10  -6   8      253.58      355.13     46.47 o 
 -11  -5   8      275.80      299.79     35.59 o 
 -10  -5   8      244.35      267.22     30.92 o 
  -9  -5   8       23.81       13.37     13.41 o 
  -8  -5   8        2.35       27.72     17.98 o 
  -7  -5   8      602.98      648.67     21.88 o 
  -6  -5   8      343.72      355.03     16.94 o 
  -5  -5   8      149.05      100.35     10.61 o 
  -4  -5   8      638.14      536.99     15.45 o 
  -3  -5   8      894.16      946.71     25.67 o 
  -2  -5   8     2375.88     2389.77     55.79 o 
  -1  -5   8     1643.23     1806.78     56.87 o 
   0  -5   8     1911.84     1734.73     50.13 o 
   1  -5   8       20.38       23.49     13.11 o 
   2  -5   8      325.24      244.28     15.17 o 
   3  -5   8     4494.01     4330.21    106.98 o 
   4  -5   8      149.64      132.33     15.00 o 
   5  -5   8       25.54       46.10     26.56 o 
   6  -5   8       45.81       54.26     14.28 o 
   7  -5   8       40.88       44.94     16.50 o 
   8  -5   8      455.63      428.33     23.93 o 
   9  -5   8       21.77       34.64     19.84 o 
  10  -5   8      352.19      327.26     43.67 o 
 -11  -4   8        0.54        5.95     34.78 o 
 -10  -4   8       28.60       34.27     21.99 o 
  -9  -4   8      288.63      334.81     23.10 o 
  -8  -4   8      120.50       92.12     16.95 o 
  -7  -4   8       58.93       62.18     13.18 o 
  -6  -4   8      206.84      242.89     16.25 o 
  -5  -4   8       24.05      -10.20     10.20 o 
  -4  -4   8      335.44      397.92     13.36 o 
  -3  -4   8      941.76      982.98     26.27 o 
  -2  -4   8     3418.76     3492.73    114.24 o 
  -1  -4   8     1626.36     2073.98     54.02 o 
   0  -4   8     2668.26     2742.24     78.67 o 
   1  -4   8     1256.27     1358.36     38.56 o 
   2  -4   8     1137.57     1182.89     35.61 o 
   3  -4   8     2324.08     2254.22     70.07 o 
   4  -4   8      442.78      452.88     35.79 o 
   5  -4   8     2246.05     2161.41     50.98 o 
   6  -4   8       23.50       33.30     11.30 o 
   7  -4   8      125.50      104.93     17.00 o 
   8  -4   8      454.74      467.65     29.19 o 
   9  -4   8       22.71       -3.36     17.61 o 
  10  -4   8       76.39       39.92     32.06 o 
 -11  -3   8       26.39       -0.52     50.40 o 
 -10  -3   8      256.78      249.40     23.86 o 
  -9  -3   8     1444.84     1582.12     85.33 o 
  -8  -3   8      109.25       88.28     15.75 o 
  -7  -3   8      238.27      248.62     16.77 o 
  -6  -3   8       31.73       24.45     11.36 o 
  -5  -3   8        8.55      -11.51     11.51 o 
  -4  -3   8     2745.91     2511.05     58.66 o 
  -3  -3   8     1677.78     1715.07     47.86 o 
  -2  -3   8       33.35      105.83     31.67 o 
  -1  -3   8     3335.78     3386.91     75.01 o 
   0  -3   8     3466.78     3280.15     73.56 o 
   1  -3   8     6286.33     6126.27    117.42 o 
   2  -3   8     1029.38     1051.45     33.67 o 
   3  -3   8     1509.67     1295.42     34.82 o 
   4  -3   8     1574.72     1588.44     39.81 o 
   5  -3   8     2691.30     2870.13     65.28 o 
   6  -3   8      320.14      313.63     16.41 o 
   7  -3   8       56.45       51.63     15.28 o 
   8  -3   8      214.98      238.63     22.42 o 
   9  -3   8       17.62        3.39     22.86 o 
  10  -3   8      210.41      170.95     36.10 o 
 -11  -2   8       31.27       43.41     19.70 o 
 -10  -2   8      134.02      128.97     21.23 o 
  -9  -2   8     1195.25     1299.66     50.04 o 
  -8  -2   8      543.49      503.53     21.08 o 
  -7  -2   8      138.26      114.59     15.36 o 
  -6  -2   8      929.84     1001.60     28.70 o 
  -5  -2   8      319.51      282.74     17.08 o 
  -4  -2   8     1149.97     1215.76     31.72 o 
  -3  -2   8      247.17      326.45     14.14 o 
  -2  -2   8     1717.70     2066.49     66.24 o 
  -1  -2   8     2146.51     2019.76    127.72 o 
   0  -2   8      410.43      386.41     30.02 o 
   1  -2   8     2368.27     2355.99     54.36 o 
   2  -2   8      572.05      605.20     23.48 o 
   3  -2   8        5.34      -14.70     14.70 o 
   4  -2   8      152.01      129.17     22.04 o 
   5  -2   8        1.05       -1.18     15.90 o 
   6  -2   8     2593.20     2703.91     86.63 o 
   7  -2   8        0.03      -18.12     18.12 o 
   8  -2   8       68.34       86.20     18.18 o 
   9  -2   8       77.52       98.17     20.48 o 
  10  -2   8       59.07       64.04     35.07 o 
 -11  -1   8      334.10      338.49     41.18 o 
 -10  -1   8      197.76      173.09     19.86 o 
  -9  -1   8      481.89      512.64     32.16 o 
  -8  -1   8      395.48      438.42     23.26 o 
  -7  -1   8        8.44       -3.74     11.65 o 
  -6  -1   8        5.36        7.55     16.09 o 
  -5  -1   8       19.83       -5.76     12.27 o 
  -4  -1   8     3411.15     3487.89     79.89 o 
  -3  -1   8     1162.55     1279.22     57.09 o 
  -2  -1   8      687.47      871.36     41.01 o 
  -1  -1   8      322.76      296.44     30.14 o 
   0  -1   8      153.31      213.47     47.26 o 
   1  -1   8        5.63      190.87     47.61 o 
   2  -1   8      438.12      490.22     25.31 o 
   3  -1   8       37.66       27.04     15.42 o 
   4  -1   8      395.68      350.63     18.30 o 
   5  -1   8     1501.85     1447.11     39.36 o 
   6  -1   8     2282.53     2379.69     61.62 o 
   7  -1   8       13.16       13.18     19.65 o 
   8  -1   8       20.12       29.63     18.89 o 
   9  -1   8       54.16       77.75     23.87 o 
  10  -1   8       15.65        8.84     24.51 o 
 -11   0   8      232.25      307.50     69.96 o 
 -10   0   8       13.68       10.68     15.79 o 
  -9   0   8      570.56      567.04     29.84 o 
  -8   0   8      643.16      651.99     59.48 o 
  -7   0   8      403.45      437.17     27.98 o 
  -6   0   8     1455.77     1427.82     38.19 o 
  -5   0   8      278.51      262.38     15.41 o 
  -4   0   8      781.90      789.10     25.40 o 
  -3   0   8       26.92       73.70     11.61 o 
  -2   0   8      177.34      369.64     21.91 o 
  -1   0   8     2201.35     3345.77     70.63 o 
   0   0   8       59.71      178.60     17.25 o 
   1   0   8     4180.19     5729.34    229.81 o 
   2   0   8      304.76      285.16     18.61 o 
   3   0   8      313.70      295.69     20.99 o 
   4   0   8     3884.71     3994.75     85.52 o 
   5   0   8       59.29       41.49     14.84 o 
   6   0   8     3070.28     3215.27     79.31 o 
   7   0   8       87.93       85.85     23.64 o 
   8   0   8       16.90       16.38     18.40 o 
   9   0   8       69.67       68.36     22.76 o 
  10   0   8        3.53       48.42     23.37 o 
 -11   1   8        1.07        1.80     21.19 o 
 -10   1   8       10.52       90.55     21.38 o 
  -9   1   8       26.61       17.50     13.96 o 
  -8   1   8      116.29      124.95     20.63 o 
  -7   1   8        6.59       24.04     15.07 o 
  -6   1   8     2030.18     1958.53     48.38 o 
  -5   1   8     2130.35     2062.97     47.03 o 
  -4   1   8     2446.28     2589.27     43.38 o 
  -3   1   8     1437.87     1455.20     43.38 o 
  -2   1   8      536.77      648.38     23.04 o 
  -1   1   8      401.21      733.36     25.82 o 
   0   1   8     3088.09     4860.87    124.88 o 
   1   1   8     1150.08     1197.08     45.42 o 
   2   1   8     1317.73     1284.18     36.21 o 
   3   1   8       11.84      -13.67     13.67 o 
   4   1   8     3513.52     3683.73     82.55 o 
   5   1   8        0.22       23.43     14.58 o 
   6   1   8       25.23       22.58     19.12 o 
   7   1   8        1.70       21.08     19.03 o 
   8   1   8        1.09      134.43     38.98 o 
   9   1   8       78.44       79.74     29.23 o 
  10   1   8        3.04       -0.35     23.36 o 
 -11   2   8        0.94        2.86     20.42 o 
 -10   2   8      128.70      493.12     36.87 o 
  -9   2   8       24.42        7.72     13.93 o 
  -8   2   8      294.93      279.28     19.06 o 
  -7   2   8      139.09      152.78     22.32 o 
  -6   2   8      747.07      833.60     37.02 o 
  -5   2   8     3681.86     3787.28     73.71 o 
  -4   2   8      781.25      892.93     20.22 o 
  -3   2   8      605.56      496.21     23.87 o 
  -2   2   8       41.31       53.33     15.54 o 
  -1   2   8       56.01       84.15     18.04 o 
   0   2   8       25.37       58.13     13.69 o 
   1   2   8      735.82      618.91     51.45 o 
   2   2   8       58.44      -16.57     16.57 o 
   3   2   8        2.11      -14.56     14.56 o 
   4   2   8      236.86      243.56     19.39 o 
   5   2   8      290.42      234.10     18.51 o 
   6   2   8       55.99       55.25     29.83 o 
   7   2   8      957.16      877.46     48.89 o 
   8   2   8      241.57      375.88    148.45 o 
   9   2   8      711.35      803.51     62.35 o 
  10   2   8      141.49      148.01     44.04 o 
 -11   3   8      109.58      128.74     34.70 o 
 -10   3   8      317.93      385.61     30.91 o 
  -9   3   8        0.65       -5.45     13.75 o 
  -8   3   8      150.93      170.09     16.47 o 
  -7   3   8      330.54      333.45     22.10 o 
  -6   3   8      421.37      413.21     21.12 o 
  -5   3   8      776.42      785.11     22.93 o 
  -4   3   8      249.13      240.74     13.40 o 
  -3   3   8      728.10      582.25     16.87 o 
  -2   3   8      201.18      229.22     12.93 o 
  -1   3   8     2155.43     1952.39     39.80 o 
   0   3   8        4.82      -13.85     13.85 o 
   1   3   8        9.98        1.93     12.00 o 
   2   3   8      756.48      713.70     25.48 o 
   3   3   8      370.91      330.95     19.07 o 
   4   3   8       36.25      105.69     43.02 o 
   5   3   8     1916.55     1861.60     55.36 o 
   6   3   8      598.65      625.00     30.33 o 
   7   3   8      220.41      197.83     31.14 o 
   8   3   8       15.06      287.39    225.98 o 
   9   3   8      550.47      655.89     50.19 o 
 -11   4   8       21.77      -28.31     28.31 o 
 -10   4   8      162.73      226.68     47.72 o 
  -9   4   8       60.71       52.05     26.08 o 
  -8   4   8       45.17       31.02     14.14 o 
  -7   4   8      132.52      125.52     23.53 o 
  -6   4   8      184.84      138.84     14.39 o 
  -5   4   8      902.21      924.64     28.81 o 
  -4   4   8      309.20      346.77     17.94 o 
  -3   4   8     3724.69     3510.39     60.86 o 
  -2   4   8      531.03      447.08     16.93 o 
  -1   4   8       63.82       22.26     14.80 o 
   0   4   8     1537.30     1294.46     38.38 o 
   1   4   8      105.92      140.67     19.87 o 
   2   4   8      531.79      527.38     27.79 o 
   3   4   8      447.85      467.28     35.61 o 
   4   4   8      929.92      913.66     54.44 o 
   5   4   8      236.18      249.66     27.04 o 
   6   4   8        5.99       28.45     19.15 o 
   7   4   8       94.11      110.86     51.39 o 
   8   4   8        7.55      -13.47     21.29 o 
   9   4   8      226.67      305.20     58.42 o 
 -11   5   8       11.44       50.81     29.56 o 
 -10   5   8       77.43      126.83     32.28 o 
  -9   5   8        4.98       25.57     18.38 o 
  -8   5   8      241.00      232.53     38.02 o 
  -7   5   8       11.01       -6.17     14.76 o 
  -6   5   8       31.53       35.43     11.47 o 
  -5   5   8     2652.56     2589.57     54.09 o 
  -4   5   8      105.03       89.64     12.94 o 
  -3   5   8     1724.86     1762.11     36.48 o 
  -2   5   8     2306.89     2121.32     39.14 o 
  -1   5   8     3100.32     2937.12     55.32 o 
   0   5   8     2337.56     2271.38     50.54 o 
   1   5   8        0.26      -11.25     11.25 o 
   2   5   8      212.72      199.03     14.49 o 
   3   5   8       14.85       -8.92     15.08 o 
   4   5   8       88.78      110.16     14.78 o 
   5   5   8      988.82      955.50     45.00 o 
   6   5   8        3.06       -2.82     16.86 o 
   7   5   8      567.47      562.24     55.25 o 
   8   5   8      340.09      424.24    104.59 o 
 -10   6   8        1.17       -8.53     25.66 o 
  -9   6   8       85.83       66.17     27.42 o 
  -8   6   8      209.70      242.25     29.80 o 
  -7   6   8      489.32      504.60     36.95 o 
  -6   6   8       31.60       37.01     18.48 o 
  -5   6   8     1556.49     1504.60     43.37 o 
  -4   6   8       13.82       30.89     11.44 o 
  -3   6   8     2089.92     2095.81     43.48 o 
  -2   6   8     1396.57     1337.38     33.37 o 
  -1   6   8      200.58      202.37     12.29 o 
   0   6   8     1754.26     1786.98     39.54 o 
   1   6   8      120.57      105.32     12.62 o 
   2   6   8        2.92      -18.25     18.25 o 
   3   6   8       59.70       54.75     13.07 o 
   4   6   8        2.27      -13.97     20.99 o 
   5   6   8       44.95       37.22     17.73 o 
   6   6   8      122.35      117.12     23.16 o 
   7   6   8        9.24       20.00     24.29 o 
   8   6   8      234.48      264.68     44.00 o 
 -10   7   8       78.97      123.38     29.92 o 
  -9   7   8      455.65      489.53     58.01 o 
  -8   7   8       34.20       22.20     21.40 o 
  -7   7   8      103.73      107.82     19.20 o 
  -6   7   8        6.26       34.75     12.82 o 
  -5   7   8      143.40      115.05     13.33 o 
  -4   7   8      101.21       85.25     10.76 o 
  -3   7   8      711.46      694.79     27.71 o 
  -2   7   8      629.42      642.38     20.86 o 
  -1   7   8      355.18      303.48     16.50 o 
   0   7   8       37.94       56.96     10.87 o 
   1   7   8      366.42      336.48     15.99 o 
   2   7   8      293.94      282.33     18.80 o 
   3   7   8       47.29       79.05     18.68 o 
   4   7   8       37.30       32.98     24.25 o 
   5   7   8      473.94      446.50     27.93 o 
   6   7   8       11.74        2.99     20.71 o 
   7   7   8      211.12      185.87     27.00 o 
  -9   8   8        1.70      -13.23     22.65 o 
  -8   8   8        9.82       30.73     20.22 o 
  -7   8   8      697.85      611.73     50.88 o 
  -6   8   8        0.50       10.90     13.69 o 
  -5   8   8        5.63      -10.29     11.75 o 
  -4   8   8      327.55      311.00     14.34 o 
  -3   8   8      383.03      412.30     15.54 o 
  -2   8   8      139.59      118.91     12.40 o 
  -1   8   8       18.48       19.70     10.83 o 
   0   8   8     1255.25     1216.38     32.67 o 
   1   8   8      932.58      884.23     31.14 o 
   2   8   8       45.44       27.74     13.37 o 
   3   8   8      595.82      615.40     26.34 o 
   4   8   8      243.42      188.19     18.67 o 
   5   8   8      157.79      132.53     19.38 o 
   6   8   8      115.48      156.55     25.55 o 
   7   8   8       35.06       10.92     27.56 o 
  -9   9   8       68.59       84.11     21.40 o 
  -8   9   8        6.92      -13.46     20.59 o 
  -7   9   8      270.53      268.81     31.91 o 
  -6   9   8       64.79       30.95     29.26 o 
  -5   9   8        2.38       -0.15     11.83 o 
  -4   9   8      737.99      800.81     41.29 o 
  -3   9   8      160.64      132.82     12.54 o 
  -2   9   8       14.14       15.12     10.38 o 
  -1   9   8      293.77      302.10     20.76 o 
   0   9   8       27.70       28.03     15.04 o 
   1   9   8       71.24       69.53     16.65 o 
   2   9   8      419.02      359.96     22.43 o 
   3   9   8       86.61       77.68     16.02 o 
   4   9   8      244.83      245.47     27.29 o 
   5   9   8      101.76      126.88     35.82 o 
   6   9   8       55.66       49.49     24.93 o 
  -8  10   8        2.50      -10.07     26.32 o 
  -7  10   8        7.85       23.16     25.59 o 
  -6  10   8        1.84        9.85     15.59 o 
  -5  10   8      144.16      148.18     22.12 o 
  -4  10   8      165.17      170.12     18.04 o 
  -3  10   8       17.10       27.04      9.46 o 
  -2  10   8      239.77      228.37     16.34 o 
  -1  10   8        1.42        1.14     11.12 o 
   0  10   8      501.15      425.39     27.84 o 
   1  10   8      450.98      425.31     34.46 o 
   2  10   8        0.00      -14.13     21.09 o 
   3  10   8       73.18       57.66     24.64 o 
   4  10   8      107.55      113.77     28.94 o 
   5  10   8       84.61      122.75     24.69 o 
  -7  11   8      192.88      179.77     28.01 o 
  -6  11   8      144.22      127.86     28.75 o 
  -5  11   8        5.42      -34.44     48.01 o 
  -4  11   8      394.64      403.46     50.55 o 
  -3  11   8        0.45      -23.36     23.36 o 
  -2  11   8      435.66      415.24     36.82 o 
  -1  11   8      269.67      256.46     27.93 o 
   0  11   8      197.09      171.57     21.61 o 
   1  11   8      253.86      214.09     26.06 o 
   2  11   8      180.69      174.93     29.81 o 
   3  11   8      283.44      257.58     40.91 o 
   4  11   8       55.25       61.85     24.38 o 
  -5  12   8        0.20      -13.01     26.10 o 
  -4  12   8       84.26       88.73     32.31 o 
  -3  12   8       98.15      100.42     22.40 o 
  -2  12   8      322.25      346.34    100.22 o 
  -1  12   8        2.71        7.15     20.29 o 
   0  12   8       56.97       48.39     21.82 o 
   1  12   8      148.83      183.75     30.37 o 
   2  12   8        0.74       -7.03     28.18 o 
   3  12   8      191.87      270.78     32.34 o 
  -4  13   8       10.59       11.12     18.84 o 
  -3  13   8        2.51        4.49     19.93 o 
  -2  13   8        9.29       -2.66     30.99 o 
  -1  13   8       89.34       89.33     26.29 o 
   0  13   8        6.30       27.85     18.51 o 
  -2 -16   9      164.37      172.12     25.95 o 
  -1 -16   9       61.71       57.78     13.46 o 
   0 -16   9      216.21      214.50     18.95 o 
   1 -16   9       99.38      161.17     62.35 o 
   2 -16   9        2.30       25.00     39.41 o 
   3 -16   9       92.02       42.87     42.87 o 
  -4 -15   9      339.93      409.32     43.67 o 
  -3 -15   9      173.60      199.18     32.06 o 
  -2 -15   9      135.53      150.47     20.09 o 
  -1 -15   9        1.68      -17.03     19.26 o 
   0 -15   9       15.63       20.20      7.16 o 
   1 -15   9       25.55       10.96     33.75 o 
   2 -15   9      124.66      141.68     39.12 o 
   3 -15   9        4.93       -6.14     23.13 o 
   4 -15   9       51.23       90.97     22.74 o 
   5 -15   9       23.15       23.31     34.56 o 
  -5 -14   9       29.99       64.70     29.70 o 
  -4 -14   9       58.34       53.53     22.50 o 
  -3 -14   9      136.40      163.96     31.54 o 
  -2 -14   9      776.66      801.36     71.14 o 
  -1 -14   9       36.05       70.27     13.52 o 
   0 -14   9      211.84      193.80     13.07 o 
   1 -14   9      283.48      334.99     16.93 o 
   2 -14   9        9.99      -24.16     24.16 o 
   3 -14   9      231.50      224.47     25.86 o 
   4 -14   9      360.69      330.48     27.72 o 
   5 -14   9       60.61       52.57     35.59 o 
   6 -14   9      290.14      338.51     56.10 o 
  -6 -13   9      221.79      298.37     50.66 o 
  -5 -13   9       14.45       12.57     34.56 o 
  -4 -13   9      425.73      408.95     51.25 o 
  -3 -13   9      169.28      154.66     25.13 o 
  -2 -13   9      333.13      325.75     25.13 o 
  -1 -13   9       63.79       83.22     23.12 o 
   0 -13   9       43.90       58.48     14.96 o 
   1 -13   9       40.23       37.33      8.97 o 
   2 -13   9      750.18      835.44    172.56 o 
   3 -13   9      215.97      213.56     23.96 o 
   4 -13   9      345.52      320.07     32.00 o 
   5 -13   9       61.54       55.44      4.98 o 
   6 -13   9        1.93       -7.63     13.64 o 
   7 -13   9       66.62       82.95     13.46 o 
  -7 -12   9       53.30      117.49     35.29 o 
  -6 -12   9      520.68      617.03     68.67 o 
  -5 -12   9       14.26       10.51     21.84 o 
  -4 -12   9       91.85      106.82     36.73 o 
  -3 -12   9       20.75       29.81     13.61 o 
  -2 -12   9       64.51       52.34     11.16 o 
  -1 -12   9      129.22       98.17     14.82 o 
   0 -12   9       16.80        9.27      8.49 o 
   1 -12   9       25.84       14.33      7.25 o 
   2 -12   9        8.11       15.56     11.67 o 
   3 -12   9       17.25        3.96     15.70 o 
   4 -12   9      308.31      338.08     16.91 o 
   5 -12   9       41.10       44.83     13.08 o 
   6 -12   9        1.55      -10.59     13.01 o 
   7 -12   9        3.87        5.51     16.62 o 
   8 -12   9      544.99      656.88     45.29 o 
  -8 -11   9      160.68      140.51     37.42 o 
  -7 -11   9      112.11      119.77     44.92 o 
  -6 -11   9      203.59      198.24     23.21 o 
  -5 -11   9      266.46      288.76     31.29 o 
  -4 -11   9      664.59      663.71     37.13 o 
  -3 -11   9       36.96       43.92     13.55 o 
  -2 -11   9      144.00      127.72     19.14 o 
  -1 -11   9      572.97      549.25     18.27 o 
   0 -11   9      377.70      383.53     18.65 o 
   1 -11   9       22.98       32.62      9.15 o 
   2 -11   9     2102.17     2305.89     49.81 o 
   3 -11   9      110.85      104.35     13.32 o 
   4 -11   9      115.74      125.09     10.15 o 
   5 -11   9       12.31       15.63      8.63 o 
   6 -11   9       38.44       53.51     36.01 o 
   7 -11   9      624.86      603.79     54.48 o 
   8 -11   9      201.33      191.68     30.15 o 
  -9 -10   9       13.69        4.56     29.41 o 
  -8 -10   9      362.38      364.35     36.42 o 
  -7 -10   9        0.41      -16.47     22.68 o 
  -6 -10   9      540.53      541.84     29.29 o 
  -5 -10   9       51.35       37.52     18.28 o 
  -4 -10   9      903.46      938.02     45.41 o 
  -3 -10   9      392.30      409.03     19.01 o 
  -2 -10   9     1817.79     1949.96     42.95 o 
  -1 -10   9      341.87      372.03     11.51 o 
   0 -10   9      378.25      365.18      9.85 o 
   1 -10   9      158.86      181.94     11.42 o 
   2 -10   9      101.50      104.22     16.59 o 
   3 -10   9       54.16       42.13     11.25 o 
   4 -10   9      866.84      910.38     72.75 o 
   5 -10   9       45.10       37.92     13.38 o 
   6 -10   9        1.77        1.81     12.30 o 
   7 -10   9      383.05      333.77     19.82 o 
   8 -10   9        4.63       22.65     23.45 o 
   9 -10   9        6.05      -27.28     27.28 o 
  -9  -9   9       64.12       13.31     32.42 o 
  -8  -9   9      776.10      800.27     51.36 o 
  -7  -9   9      756.42      749.52     36.14 o 
  -6  -9   9      518.57      489.80     27.54 o 
  -5  -9   9      339.06      369.09     23.89 o 
  -4  -9   9     2740.32     2776.25     64.69 o 
  -3  -9   9     2028.23     2149.71     54.24 o 
  -2  -9   9      887.09      906.92     29.63 o 
  -1  -9   9      173.64      156.33      7.88 o 
   0  -9   9      261.39      263.06     10.78 o 
   1  -9   9      149.86      148.85      5.39 o 
   2  -9   9      773.18      741.39     33.82 o 
   3  -9   9        7.53       19.93      9.85 o 
   4  -9   9      205.18      206.64      7.69 o 
   5  -9   9      462.80      541.29     20.13 o 
   6  -9   9      609.51      613.31     24.98 o 
   7  -9   9      613.64      581.51     51.47 o 
   8  -9   9        0.78       28.53     19.78 o 
   9  -9   9       83.18      136.54     37.57 o 
 -10  -8   9      284.40      326.59     37.46 o 
  -9  -8   9       26.05        3.61     25.25 o 
  -8  -8   9      285.23      290.83     19.11 o 
  -7  -8   9      171.17      171.15     12.78 o 
  -6  -8   9      544.58      542.04     28.79 o 
  -5  -8   9       10.28       24.01     15.19 o 
  -4  -8   9        0.01       12.96     12.52 o 
  -3  -8   9     1387.30     1424.25     36.52 o 
  -2  -8   9     1730.30     1747.38     43.42 o 
  -1  -8   9      478.11      487.55     13.80 o 
   0  -8   9      712.66      735.24     18.02 o 
   1  -8   9        8.86        4.87      6.00 o 
   2  -8   9      219.12      179.54      8.05 o 
   3  -8   9     1885.19     2010.32     58.82 o 
   4  -8   9       18.43       18.39      6.93 o 
   5  -8   9     1709.59     1711.50     54.82 o 
   6  -8   9      731.48      677.12     25.47 o 
   7  -8   9     1234.46     1265.71     46.18 o 
   8  -8   9       20.38       16.84     28.09 o 
   9  -8   9      201.27      154.62     28.75 o 
 -10  -7   9      193.48      263.83     40.03 o 
  -9  -7   9       28.23       38.03     41.47 o 
  -8  -7   9      259.46      257.13     26.58 o 
  -7  -7   9       74.97       57.37     11.31 o 
  -6  -7   9        3.62        8.65     17.92 o 
  -5  -7   9       60.32       72.19     13.65 o 
  -4  -7   9       14.84       29.67     11.62 o 
  -3  -7   9       69.17       24.38     11.64 o 
  -2  -7   9     1011.44      955.12     27.51 o 
  -1  -7   9      534.97      536.04     20.80 o 
   0  -7   9      265.27      208.62     11.67 o 
   1  -7   9      899.57      855.60     25.82 o 
   2  -7   9      182.05      193.61     13.89 o 
   3  -7   9     1381.21     1311.77     32.28 o 
   4  -7   9      220.83      214.44     11.83 o 
   5  -7   9       39.01       30.90     10.55 o 
   6  -7   9      124.41      129.92     13.12 o 
   7  -7   9        4.08        6.19     17.13 o 
   8  -7   9      276.58      242.56     30.88 o 
   9  -7   9       61.74       58.16     35.37 o 
  10  -7   9       62.19       59.19     35.66 o 
 -10  -6   9      483.09      496.02     41.00 o 
  -9  -6   9        2.27        5.25     15.54 o 
  -8  -6   9        5.56       -4.19     10.39 o 
  -7  -6   9       20.75       25.69     12.11 o 
  -6  -6   9       13.75        0.43     11.30 o 
  -5  -6   9     1479.19     1446.33     47.93 o 
  -4  -6   9      258.33      249.13     15.27 o 
  -3  -6   9     1535.45     1476.12     35.54 o 
  -2  -6   9      662.73      596.03     21.47 o 
  -1  -6   9     2120.33     2170.41     63.24 o 
   0  -6   9     1432.84     1296.27     41.85 o 
   1  -6   9      294.72      271.92     15.35 o 
   2  -6   9     2952.19     2865.81     80.69 o 
   3  -6   9      638.16      632.13     22.20 o 
   4  -6   9        4.16       16.15     11.66 o 
   5  -6   9      190.56      180.31     16.00 o 
   6  -6   9     1143.89      960.39     35.86 o 
   7  -6   9       79.73       59.04     13.32 o 
   8  -6   9       46.19       25.20     32.57 o 
   9  -6   9        5.90      -13.53     23.82 o 
  10  -6   9       69.61       68.16     27.57 o 
 -11  -5   9       29.25       30.78     29.03 o 
 -10  -5   9      227.58      220.46     34.48 o 
  -9  -5   9        1.60      -30.74     30.74 o 
  -8  -5   9        0.76        2.45     16.96 o 
  -7  -5   9      201.81      163.33     14.26 o 
  -6  -5   9       52.36       58.35     13.32 o 
  -5  -5   9     1876.58     1854.65     68.69 o 
  -4  -5   9     5129.05     5031.05    106.05 o 
  -3  -5   9      455.42      437.89     16.00 o 
  -2  -5   9        6.70       -5.63      6.66 o 
  -1  -5   9      351.96      389.51     18.02 o 
   0  -5   9      736.84      703.06     33.78 o 
   1  -5   9     3215.77     2959.52     75.83 o 
   2  -5   9        3.37      -14.91     14.91 o 
   3  -5   9     1552.76     1584.48     71.31 o 
   4  -5   9       70.22       58.79     13.04 o 
   5  -5   9      266.09      244.90     14.00 o 
   6  -5   9      672.67      723.47     25.81 o 
   7  -5   9       38.31       27.53     18.74 o 
   8  -5   9       67.67       38.67     17.08 o 
   9  -5   9       53.71      -11.18     39.19 o 
  10  -5   9      272.02      268.29     44.70 o 
 -11  -4   9        1.30      -17.15     24.34 o 
 -10  -4   9      388.16      377.79     33.15 o 
  -9  -4   9        1.57       -4.04     15.68 o 
  -8  -4   9       28.48       14.56     13.50 o 
  -7  -4   9      900.44      848.06     28.67 o 
  -6  -4   9      105.49      120.81     14.25 o 
  -5  -4   9      354.79      348.70     16.53 o 
  -4  -4   9      511.41      476.62     15.42 o 
  -3  -4   9       12.75      -14.74     14.74 o 
  -2  -4   9        6.24       17.01     14.26 o 
  -1  -4   9     1537.49     1597.31     49.96 o 
   0  -4   9     3565.16     3484.31     78.11 o 
   1  -4   9     3867.97     3772.85     76.92 o 
   2  -4   9     1932.16     1982.56     57.76 o 
   3  -4   9       50.73       25.09     13.27 o 
   4  -4   9       21.04       22.51     13.14 o 
   5  -4   9       36.76       20.00     10.63 o 
   6  -4   9      507.87      459.56     32.18 o 
   7  -4   9      118.20      136.38     17.72 o 
   8  -4   9      490.37      497.28     35.02 o 
   9  -4   9        3.02       42.16     22.88 o 
  10  -4   9       78.78       78.97     34.04 o 
 -11  -3   9      127.91      102.49     28.40 o 
 -10  -3   9      340.96      325.16     24.98 o 
  -9  -3   9      198.15      202.67     20.66 o 
  -8  -3   9      400.24      393.74     30.58 o 
  -7  -3   9       54.72       58.92     13.22 o 
  -6  -3   9       19.77       15.88     12.17 o 
  -5  -3   9       99.46       84.81     12.28 o 
  -4  -3   9     3846.67     3735.31     84.06 o 
  -3  -3   9      368.36      317.92     18.21 o 
  -2  -3   9      705.84      668.71     20.79 o 
  -1  -3   9      950.91     1029.42     29.86 o 
   0  -3   9    10706.99    10103.69    190.62 o 
   1  -3   9     2373.92     2302.07     51.09 o 
   2  -3   9      151.43      172.02     14.88 o 
   3  -3   9     4081.59     3883.05     82.96 o 
   4  -3   9       63.35       31.97     14.74 o 
   5  -3   9      862.94      844.16     28.87 o 
   6  -3   9      732.61      716.03     27.84 o 
   7  -3   9      251.41      256.41     22.23 o 
   8  -3   9      336.71      301.32     23.29 o 
   9  -3   9       72.51       33.23     39.56 o 
  10  -3   9       68.43      113.23     43.45 o 
 -11  -2   9      270.13      231.26     35.67 o 
 -10  -2   9       77.12       66.45     24.90 o 
  -9  -2   9      184.71      221.62     21.97 o 
  -8  -2   9       66.77       77.03     15.78 o 
  -7  -2   9       13.87        7.56     11.78 o 
  -6  -2   9      723.37      668.88     38.24 o 
  -5  -2   9      750.66      697.36     24.58 o 
  -4  -2   9       72.15       71.22     12.76 o 
  -3  -2   9     1895.61     1911.44     48.46 o 
  -2  -2   9     1113.33     1019.67     46.84 o 
  -1  -2   9     9246.59     9852.70    890.45 o 
   0  -2   9     1602.08     1735.12     42.41 o 
   1  -2   9     1233.32     1270.89     34.69 o 
   2  -2   9       21.07       -1.48     18.50 o 
   3  -2   9     5872.96     5893.75    123.19 o 
   4  -2   9      932.79      984.54     42.78 o 
   5  -2   9       92.18       75.45     17.00 o 
   6  -2   9      362.06      319.62     19.23 o 
   7  -2   9        5.29       31.96     16.60 o 
   8  -2   9      157.29      184.17     19.75 o 
   9  -2   9        7.90       -7.43     25.59 o 
  10  -2   9        1.74       -8.53     30.22 o 
 -11  -1   9      198.65      190.48     30.09 o 
 -10  -1   9       96.70       86.80     19.26 o 
  -9  -1   9      988.61     1008.05     41.04 o 
  -8  -1   9       48.54       43.31     16.88 o 
  -7  -1   9        1.64      -10.74     12.49 o 
  -6  -1   9     1828.89     1932.64     98.40 o 
  -5  -1   9       52.96       58.57     12.75 o 
  -4  -1   9       14.16        8.32      7.81 o 
  -3  -1   9      625.79      617.42     28.96 o 
  -2  -1   9      642.84      742.04     49.08 o 
  -1  -1   9     1127.45     1541.36    141.53 o 
   0  -1   9     1063.66     1216.63     89.10 o 
   1  -1   9       12.12       44.66     15.02 o 
   2  -1   9        8.31      -13.89     13.89 o 
   3  -1   9     2083.00     2024.56     49.75 o 
   4  -1   9      861.17      869.33     27.05 o 
   5  -1   9      827.82      809.25     29.95 o 
   6  -1   9        3.07      -15.71     15.71 o 
   7  -1   9       15.82       51.55     17.90 o 
   8  -1   9      341.44      345.47     30.33 o 
   9  -1   9       67.24       63.45     23.23 o 
  10  -1   9       17.41       41.91     24.99 o 
 -11   0   9      140.37      136.96     25.75 o 
 -10   0   9      440.88      514.19     42.04 o 
  -9   0   9      242.29      225.25     18.00 o 
  -8   0   9       33.54        3.31     20.32 o 
  -7   0   9      773.52      809.67     27.59 o 
  -6   0   9      358.68      373.83     16.81 o 
  -5   0   9       45.26        4.42     14.74 o 
  -4   0   9      453.00      503.23     14.99 o 
  -3   0   9       10.42      -11.37     11.37 o 
  -2   0   9     3242.12     4247.84    117.84 o 
  -1   0   9     1825.90     2655.59    168.12 o 
   0   0   9        4.12       77.76     18.96 o 
   1   0   9     1010.95      938.04     42.85 o 
   2   0   9     1153.96     1431.85     41.35 o 
   3   0   9     2298.38     2155.37     54.56 o 
   4   0   9     4107.84     4116.56    121.13 o 
   5   0   9      666.09      694.50     35.14 o 
   6   0   9      510.96      521.46     24.59 o 
   7   0   9      421.33      376.25     29.86 o 
   8   0   9      415.41      568.61     44.83 o 
   9   0   9       66.97       60.23     52.39 o 
  10   0   9        0.14       16.88     44.30 o 
 -11   1   9       76.18       96.81     31.58 o 
 -10   1   9      208.87      235.00     22.39 o 
  -9   1   9      936.92      947.09     46.82 o 
  -8   1   9       65.25       50.47     21.94 o 
  -7   1   9     1908.30     1920.28     61.91 o 
  -6   1   9     2809.73     2719.05     62.14 o 
  -5   1   9      164.15      168.69     16.81 o 
  -4   1   9     1800.84     1805.49     32.88 o 
  -3   1   9      726.83      656.25     23.57 o 
  -2   1   9       44.65       13.71     16.08 o 
  -1   1   9       17.13       -0.86     13.89 o 
   0   1   9     1223.19     1768.24     56.12 o 
   1   1   9      153.28      275.47     29.52 o 
   2   1   9      619.82      552.17     23.89 o 
   3   1   9      235.56      221.49     16.69 o 
   4   1   9     2091.98     2030.52     52.27 o 
   5   1   9      342.30      343.94     20.74 o 
   6   1   9        3.23        3.73     14.65 o 
   7   1   9       36.64       38.01     29.65 o 
   8   1   9      609.93      629.95     40.10 o 
   9   1   9      185.25      212.70     29.31 o 
 -11   2   9       59.47       81.03     30.88 o 
 -10   2   9      276.30      455.47     42.26 o 
  -9   2   9      436.81      482.14     61.74 o 
  -8   2   9     1729.99     1889.57    105.08 o 
  -7   2   9      110.17       87.64     13.05 o 
  -6   2   9      662.93      688.99     27.96 o 
  -5   2   9     1126.73     1107.70     27.02 o 
  -4   2   9      994.50      942.85     21.61 o 
  -3   2   9     1206.19     1262.44     43.12 o 
  -2   2   9      447.97      535.08     25.41 o 
  -1   2   9      662.35      831.47     82.75 o 
   0   2   9      111.14      102.81     15.97 o 
   1   2   9        2.53      -20.45     20.45 o 
   2   2   9      571.05      521.58     20.44 o 
   3   2   9      128.89      148.96     16.35 o 
   4   2   9     2751.53     2544.57     65.83 o 
   5   2   9      349.64      371.51     21.01 o 
   6   2   9     1793.85     1738.14     58.06 o 
   7   2   9      190.00      167.71     29.40 o 
   8   2   9      968.97      968.29     52.79 o 
   9   2   9      180.45      176.93     35.62 o 
 -11   3   9        8.57      -30.73     42.28 o 
 -10   3   9      171.64      243.93     63.23 o 
  -9   3   9       12.96       19.65     13.45 o 
  -8   3   9      479.67      513.72     25.29 o 
  -7   3   9      195.07      206.04     16.68 o 
  -6   3   9        7.24       -7.33     11.94 o 
  -5   3   9       70.72       50.70     12.42 o 
  -4   3   9       28.29       17.87      9.68 o 
  -3   3   9      538.84      509.50     16.14 o 
  -2   3   9       15.46       25.33      9.89 o 
  -1   3   9      314.04      330.74     40.17 o 
   0   3   9      406.27      421.46     35.98 o 
   1   3   9       24.42       17.36     21.52 o 
   2   3   9     1859.64     1843.30     53.94 o 
   3   3   9      745.24      666.62     24.66 o 
   4   3   9     2019.36     2001.91     56.19 o 
   5   3   9     2120.90     1982.95     62.01 o 
   6   3   9     1091.55      981.05     46.21 o 
   7   3   9      100.04      177.08     99.00 o 
   8   3   9       18.94       32.11     25.65 o 
   9   3   9      601.48      669.29    116.72 o 
 -11   4   9        2.57       19.85     29.78 o 
 -10   4   9      107.13      131.54     31.69 o 
  -9   4   9        0.05       17.20     22.94 o 
  -8   4   9      882.08      920.71     40.72 o 
  -7   4   9      253.35      266.02     18.71 o 
  -6   4   9      265.64      242.48     14.37 o 
  -5   4   9      225.78      211.47     14.29 o 
  -4   4   9       61.50       84.04      9.26 o 
  -3   4   9     1373.82     1278.32     28.75 o 
  -2   4   9      268.05      207.66     11.93 o 
  -1   4   9       43.24       53.42     13.28 o 
   0   4   9        5.10       -9.35     12.15 o 
   1   4   9        0.81      -12.13     12.13 o 
   2   4   9      535.62      536.50     22.74 o 
   3   4   9     2214.22     2074.67     57.07 o 
   4   4   9       39.55       18.36     18.43 o 
   5   4   9       37.46       51.36     17.25 o 
   6   4   9      274.53      322.96     26.79 o 
   7   4   9      363.67      339.05     38.00 o 
   8   4   9      218.59      195.72     39.52 o 
   9   4   9      343.13      376.25     38.95 o 
 -10   5   9      188.64      190.06     35.37 o 
  -9   5   9       28.19        3.04     27.94 o 
  -8   5   9      782.94      811.88     39.14 o 
  -7   5   9       34.45       29.03     18.72 o 
  -6   5   9      392.45      420.67     24.57 o 
  -5   5   9     1114.70     1006.74     29.79 o 
  -4   5   9      223.55      231.18     12.25 o 
  -3   5   9     3014.73     2923.01     59.42 o 
  -2   5   9       52.90       45.92     10.83 o 
  -1   5   9       17.95       -9.95      9.95 o 
   0   5   9      352.83      324.12     16.06 o 
   1   5   9       99.97      121.93     13.28 o 
   2   5   9     1749.60     1682.53     44.16 o 
   3   5   9     1548.56     1445.75     45.28 o 
   4   5   9      452.79      388.54     26.08 o 
   5   5   9      121.35       94.18     21.38 o 
   6   5   9      464.94      462.79     61.73 o 
   7   5   9      124.85      115.91     25.03 o 
   8   5   9      106.87      111.34     29.80 o 
 -10   6   9       12.24       20.15     28.75 o 
  -9   6   9        2.07       24.93     32.13 o 
  -8   6   9        1.31      -10.44     17.65 o 
  -7   6   9      261.58      261.65     22.43 o 
  -6   6   9      655.55      624.94     24.53 o 
  -5   6   9     1393.91     1225.61     37.57 o 
  -4   6   9       19.33       23.53     10.81 o 
  -3   6   9     2145.73     2110.81     49.26 o 
  -2   6   9      795.28      762.35     24.62 o 
  -1   6   9     3014.01     2943.90     60.51 o 
   0   6   9       88.48       66.14     11.98 o 
   1   6   9       58.15       54.78     12.14 o 
   2   6   9      997.52      872.42     32.19 o 
   3   6   9      254.99      265.20     23.19 o 
   4   6   9      261.08      245.34     20.26 o 
   5   6   9       57.96       77.94     18.13 o 
   6   6   9        7.08       27.81     21.33 o 
   7   6   9      339.97      337.98     37.45 o 
   8   6   9       60.58      110.81     32.75 o 
 -10   7   9      162.86      211.83     45.14 o 
  -9   7   9       78.33       45.95     38.82 o 
  -8   7   9        4.12      -31.91     31.91 o 
  -7   7   9        8.24      -30.29     30.29 o 
  -6   7   9      171.53      227.49     20.54 o 
  -5   7   9      941.78      927.97     49.22 o 
  -4   7   9      156.77      141.71     12.18 o 
  -3   7   9      368.00      351.11     16.61 o 
  -2   7   9      753.72      820.23     27.50 o 
  -1   7   9      404.20      404.20     17.10 o 
   0   7   9       69.78       47.86     11.80 o 
   1   7   9      104.19      123.30     19.78 o 
   2   7   9      768.51      728.14     44.25 o 
   3   7   9       32.17       41.07     17.51 o 
   4   7   9       70.46       51.43     14.19 o 
   5   7   9       98.97      112.18     23.74 o 
   6   7   9        1.04        6.33     19.59 o 
   7   7   9      589.64      583.14     48.17 o 
  -9   8   9      155.06      184.55     37.35 o 
  -8   8   9        0.86        4.04     28.97 o 
  -7   8   9      278.22      296.90     35.59 o 
  -6   8   9      202.53      199.06     20.37 o 
  -5   8   9      744.29      767.19     48.51 o 
  -4   8   9       36.14       46.86     10.26 o 
  -3   8   9       54.21       54.43     14.61 o 
  -2   8   9      304.81      258.17     19.55 o 
  -1   8   9        0.47        5.77     14.21 o 
   0   8   9     2835.05     2738.89     73.05 o 
   1   8   9        2.56       -7.72     13.12 o 
   2   8   9      110.62      109.53     12.94 o 
   3   8   9      108.30      120.42     16.36 o 
   4   8   9      169.92      149.23     26.32 o 
   5   8   9      229.56      230.34     28.64 o 
   6   8   9       48.74       45.63     19.71 o 
  -8   9   9        0.08       -1.54     21.32 o 
  -7   9   9        3.64      -26.76     26.76 o 
  -6   9   9       10.01       -3.96     34.78 o 
  -5   9   9        4.87       16.67     21.10 o 
  -4   9   9      637.02      649.70     38.25 o 
  -3   9   9      291.17      300.90     16.05 o 
  -2   9   9      808.40      809.06     34.36 o 
  -1   9   9       24.33        6.23     17.77 o 
   0   9   9      332.70      339.15     18.49 o 
   1   9   9       28.68       30.65     18.94 o 
   2   9   9       55.46       41.17     20.41 o 
   3   9   9      253.00      237.41     24.11 o 
   4   9   9      253.86      228.23     22.27 o 
   5   9   9      108.51       73.03     23.35 o 
   6   9   9        0.77       -7.89     21.38 o 
  -8  10   9       20.03       16.18     23.90 o 
  -7  10   9        8.74      -18.23     18.23 o 
  -6  10   9        5.10       -2.76     16.23 o 
  -5  10   9       21.39        9.48     20.56 o 
  -4  10   9      167.40      159.05     27.21 o 
  -3  10   9        3.07       19.15     16.89 o 
  -2  10   9      207.31      199.21     18.05 o 
  -1  10   9       17.32       -6.70     19.03 o 
   0  10   9      594.69      662.25     54.85 o 
   1  10   9      172.28      174.02     19.81 o 
   2  10   9      390.96      310.74     32.46 o 
   3  10   9      438.81      434.27     38.31 o 
   4  10   9        9.25       -5.85     22.35 o 
   5  10   9       17.05       17.22     50.95 o 
  -7  11   9       19.55       -3.09     24.78 o 
  -6  11   9       68.35       92.65     23.10 o 
  -5  11   9        0.31        9.36     14.38 o 
  -4  11   9      515.45      484.65     36.47 o 
  -3  11   9       12.89        4.25     38.56 o 
  -2  11   9      191.82      256.69     29.14 o 
  -1  11   9      249.52      269.27     38.42 o 
   0  11   9       70.06       84.67     20.97 o 
   1  11   9       89.38      122.22     30.75 o 
   2  11   9      253.45      232.21     30.93 o 
   3  11   9      277.23      324.95     35.52 o 
  -5  12   9       81.10       61.39     20.95 o 
  -4  12   9      200.17      227.39     56.80 o 
  -3  12   9        0.25        6.39     29.01 o 
  -2  12   9       67.15      112.25     47.09 o 
  -1  12   9       15.27        6.38     16.67 o 
   0  12   9        2.95        5.58     50.25 o 
   1  12   9      518.38      567.66     44.55 o 
   2  12   9       13.13        5.06     23.33 o 
  -2 -16  10       43.77       73.64     21.03 o 
  -1 -16  10       49.78       61.71     33.27 o 
   0 -16  10      130.56      129.51     12.56 o 
   1 -16  10      119.74      117.93     56.32 o 
   2 -16  10        8.41       77.35     37.94 o 
   3 -16  10      331.88      337.33     53.38 o 
  -4 -15  10       23.54       -9.78     18.82 o 
  -3 -15  10       29.75       29.04     24.48 o 
  -2 -15  10      222.37      243.19     26.41 o 
  -1 -15  10      122.53      134.21     19.14 o 
   0 -15  10       73.20       67.48     12.30 o 
   1 -15  10       48.24       58.05      5.37 o 
   2 -15  10        4.96       25.81     36.84 o 
   3 -15  10      266.63      277.48     48.09 o 
   4 -15  10       91.46       94.70     38.16 o 
   5 -15  10      264.20      303.66     41.25 o 
  -5 -14  10        0.24      -22.13     22.13 o 
  -4 -14  10       19.14       42.79     24.85 o 
  -3 -14  10       38.58        4.24     19.15 o 
  -2 -14  10      184.89      211.86     24.59 o 
  -1 -14  10      113.57      129.14     19.49 o 
   0 -14  10      539.24      580.64     19.59 o 
   1 -14  10        3.92       -1.86     13.22 o 
   2 -14  10        8.88       18.62     16.65 o 
   3 -14  10      783.14      856.06     51.04 o 
   4 -14  10      180.43      148.98     22.99 o 
   5 -14  10       86.33       72.42     35.44 o 
   6 -14  10      116.31      118.07      9.17 o 
  -6 -13  10      423.10      452.70     50.00 o 
  -5 -13  10        5.57      -28.31     35.37 o 
  -4 -13  10      634.12      684.67     58.60 o 
  -3 -13  10       54.12       19.43     15.33 o 
  -2 -13  10      304.89      292.47     36.54 o 
  -1 -13  10      105.35      110.93     27.59 o 
   0 -13  10        5.24        7.40     13.02 o 
   1 -13  10      319.83      365.28     16.12 o 
   2 -13  10      216.61      277.98     23.35 o 
   3 -13  10      351.16      399.99     18.41 o 
   4 -13  10      266.93      340.53     12.31 o 
   5 -13  10      123.49      134.92     27.33 o 
   6 -13  10       18.90       17.50     13.53 o 
   7 -13  10      182.12      214.03     22.57 o 
  -7 -12  10       12.60       11.54     44.63 o 
  -6 -12  10        3.46      -22.94     25.29 o 
  -5 -12  10      204.16      248.44     33.97 o 
  -4 -12  10      131.64      119.66     33.38 o 
  -3 -12  10      119.21      142.05     23.39 o 
  -2 -12  10       15.64        5.96     12.76 o 
  -1 -12  10       89.80       71.41      7.83 o 
   0 -12  10       25.98       15.62     16.98 o 
   1 -12  10     1017.72      978.98     30.00 o 
   2 -12  10       63.54       43.80      7.93 o 
   3 -12  10       18.79       18.66      8.42 o 
   4 -12  10       35.71       29.06      7.16 o 
   5 -12  10      132.18      109.07     10.67 o 
   6 -12  10       21.16       25.95     13.75 o 
   7 -12  10       98.37       78.82     20.51 o 
  -8 -11  10      137.53      195.65     47.42 o 
  -7 -11  10       58.49       48.09     30.00 o 
  -6 -11  10      106.86       99.24     20.51 o 
  -5 -11  10        3.70       -3.57     16.88 o 
  -4 -11  10      377.64      414.62     24.47 o 
  -3 -11  10      111.49      119.82     17.00 o 
  -2 -11  10       84.68       84.49      9.19 o 
  -1 -11  10      176.22      173.31     10.02 o 
   0 -11  10        8.61       10.61      9.80 o 
   1 -11  10     1215.05     1293.54     34.40 o 
   2 -11  10      864.43      854.16     78.89 o 
   3 -11  10       91.28      100.34     10.10 o 
   4 -11  10       39.70       21.18      8.96 o 
   5 -11  10        1.50        1.83      9.73 o 
   6 -11  10      365.04      358.07     27.20 o 
   7 -11  10      150.56      143.23     23.90 o 
   8 -11  10      102.56       77.64     24.63 o 
  -9 -10  10       65.77       15.81     35.44 o 
  -8 -10  10      142.11      149.12     36.03 o 
  -7 -10  10       25.13       19.97     23.26 o 
  -6 -10  10       75.23       92.69     17.89 o 
  -5 -10  10       19.97       12.74     20.28 o 
  -4 -10  10        3.13        7.43     14.28 o 
  -3 -10  10      991.50     1014.32     31.11 o 
  -2 -10  10      343.07      362.76     15.71 o 
  -1 -10  10     2091.07     2240.54     67.93 o 
   0 -10  10      124.29      124.04      6.63 o 
   1 -10  10      122.33      140.02     22.36 o 
   2 -10  10       39.69       56.16     10.50 o 
   3 -10  10       68.48       86.03     11.92 o 
   4 -10  10       17.24       25.92     10.47 o 
   5 -10  10      338.77      321.16     55.88 o 
   6 -10  10      730.31      755.95     23.37 o 
   7 -10  10      283.84      251.97     27.35 o 
   8 -10  10       37.48       54.34     25.59 o 
  -9  -9  10      133.23      128.13     41.87 o 
  -8  -9  10      253.51      225.58     52.98 o 
  -7  -9  10       23.66       50.52     19.44 o 
  -6  -9  10      863.01      888.81     49.38 o 
  -5  -9  10       63.66       81.25     17.84 o 
  -4  -9  10        8.91        8.01     13.11 o 
  -3  -9  10     1078.74     1070.58     30.16 o 
  -2  -9  10     2420.59     2306.25     54.06 o 
  -1  -9  10     1882.79     1853.81     36.99 o 
   0  -9  10       36.73       36.86      6.02 o 
   1  -9  10       44.91       42.92      6.96 o 
   2  -9  10     3038.45     3025.50     80.70 o 
   3  -9  10       26.15       36.15      6.46 o 
   4  -9  10        3.16       -2.40      6.04 o 
   5  -9  10       31.31       29.68      6.45 o 
   6  -9  10      467.83      506.45     19.61 o 
   7  -9  10       12.14       -5.66     16.18 o 
   8  -9  10       70.41       25.15     18.82 o 
   9  -9  10       10.08       -9.85     19.78 o 
 -10  -8  10      133.76      148.55     27.96 o 
  -9  -8  10        0.08      -33.06     37.20 o 
  -8  -8  10       64.19       75.40     17.97 o 
  -7  -8  10      375.31      405.14     24.74 o 
  -6  -8  10     1333.47     1364.57     47.18 o 
  -5  -8  10     2342.76     2607.40    148.96 o 
  -4  -8  10      401.64      412.10     20.81 o 
  -3  -8  10     3488.22     3486.04     78.26 o 
  -2  -8  10      202.13      224.46     15.88 o 
  -1  -8  10      626.18      586.59     20.76 o 
   0  -8  10       32.44       25.34      6.50 o 
   1  -8  10      392.42      331.23     12.42 o 
   2  -8  10     1378.86     1266.55     34.77 o 
   3  -8  10        5.49        2.64      8.31 o 
   4  -8  10     1262.19     1316.80     38.22 o 
   5  -8  10       15.10       13.39      7.03 o 
   6  -8  10      825.73      788.70     33.73 o 
   7  -8  10        2.05       18.27     17.52 o 
   8  -8  10       94.89      101.61     31.76 o 
   9  -8  10       88.64       76.91     25.37 o 
 -10  -7  10      358.00      352.90     34.96 o 
  -9  -7  10       28.93       43.28     25.23 o 
  -8  -7  10        5.51       15.33      9.95 o 
  -7  -7  10        2.11        0.76     14.71 o 
  -6  -7  10       10.80        3.27     17.69 o 
  -5  -7  10      490.96      534.78     39.18 o 
  -4  -7  10      160.99      149.19     14.18 o 
  -3  -7  10     1910.22     1884.10     41.95 o 
  -2  -7  10      259.04      239.57     23.83 o 
  -1  -7  10        3.26       -4.44      7.15 o 
   0  -7  10       48.67       18.81     10.50 o 
   1  -7  10       17.90        6.49     10.85 o 
   2  -7  10     1677.04     1486.88     37.64 o 
   3  -7  10      151.95      139.82     11.65 o 
   4  -7  10     2424.66     2590.36     65.61 o 
   5  -7  10      906.43      869.30     32.41 o 
   6  -7  10       24.83       24.26     23.97 o 
   7  -7  10      704.91      710.32     40.58 o 
   8  -7  10       60.16       57.79     30.51 o 
   9  -7  10      168.27      116.61     41.25 o 
 -10  -6  10      240.67      252.81     37.57 o 
  -9  -6  10       15.20       -7.48     18.75 o 
  -8  -6  10       16.31       -0.73     11.72 o 
  -7  -6  10       54.48       59.77     11.25 o 
  -6  -6  10      949.38      864.65     35.94 o 
  -5  -6  10      418.78      409.33     21.28 o 
  -4  -6  10      198.28      168.57     13.44 o 
  -3  -6  10      530.71      484.37     17.71 o 
  -2  -6  10       25.96       42.37     16.31 o 
  -1  -6  10       43.11       27.06     13.48 o 
   0  -6  10     2076.04     1926.45     55.59 o 
   1  -6  10      414.64      385.72     17.82 o 
   2  -6  10      998.89      926.79     28.55 o 
   3  -6  10      780.78      675.58     38.67 o 
   4  -6  10        3.11       13.16     10.70 o 
   5  -6  10       75.40       48.99     12.48 o 
   6  -6  10      618.09      714.58     55.38 o 
   7  -6  10      338.22      338.89     22.04 o 
   8  -6  10       18.18       47.53     24.27 o 
   9  -6  10      236.32      186.83     43.16 o 
 -11  -5  10      100.13       81.58     77.05 o 
 -10  -5  10      141.48      168.10     39.87 o 
  -9  -5  10       83.24       84.14     28.03 o 
  -8  -5  10       15.81       32.46     25.29 o 
  -7  -5  10     1005.92      911.88     30.24 o 
  -6  -5  10      112.28      103.71     19.13 o 
  -5  -5  10      582.06      504.20     26.11 o 
  -4  -5  10        9.36       -5.58      9.83 o 
  -3  -5  10      360.03      338.52     18.25 o 
  -2  -5  10      570.65      483.75     17.17 o 
  -1  -5  10        2.40       -8.96     13.20 o 
   0  -5  10     3942.26     3839.43     83.22 o 
   1  -5  10     1598.83     1383.78     38.92 o 
   2  -5  10        2.54      -14.88     14.88 o 
   3  -5  10      444.84      438.82     17.85 o 
   4  -5  10      550.76      557.11     26.53 o 
   5  -5  10       35.51       62.74     12.05 o 
   6  -5  10        2.64       -8.55     20.99 o 
   7  -5  10      237.33      256.91     21.06 o 
   8  -5  10        6.08        2.78     18.62 o 
   9  -5  10        0.31      -18.97     27.65 o 
  10  -5  10        2.85      -39.63     39.63 o 
 -11  -4  10        3.63      -24.19     24.19 o 
 -10  -4  10        1.01       -0.43     13.79 o 
  -9  -4  10      132.18      158.70     20.81 o 
  -8  -4  10        3.66        0.07     15.43 o 
  -7  -4  10      947.53      956.43     29.54 o 
  -6  -4  10      231.51      284.44     20.30 o 
  -5  -4  10      481.08      467.79     18.52 o 
  -4  -4  10       75.19       88.01     14.53 o 
  -3  -4  10      475.86      402.92     16.09 o 
  -2  -4  10     2489.80     2356.74     46.46 o 
  -1  -4  10     2065.32     2334.42     59.70 o 
   0  -4  10     3508.76     3282.84     72.41 o 
   1  -4  10      118.58      140.83     16.72 o 
   2  -4  10       54.61       17.67     10.57 o 
   3  -4  10      607.35      614.51     31.33 o 
   4  -4  10      332.59      361.40     17.16 o 
   5  -4  10      141.47      168.57     15.18 o 
   6  -4  10       53.95       66.87     18.29 o 
   7  -4  10      535.19      517.83     29.46 o 
   8  -4  10      405.34      418.19     27.32 o 
   9  -4  10      140.18      128.14     23.56 o 
  10  -4  10       37.70       -9.19     29.04 o 
 -11  -3  10       43.92       23.09     30.68 o 
 -10  -3  10        2.96        8.25     17.74 o 
  -9  -3  10      325.44      356.74     53.27 o 
  -8  -3  10     1053.14      960.60     37.09 o 
  -7  -3  10      666.00      636.42     22.70 o 
  -6  -3  10      122.86      110.00     13.34 o 
  -5  -3  10      107.52      119.49     12.80 o 
  -4  -3  10      860.55      787.41     24.37 o 
  -3  -3  10      549.78      595.68     19.73 o 
  -2  -3  10      418.63      316.27     17.25 o 
  -1  -3  10      561.89      562.98     21.40 o 
   0  -3  10     2601.94     2475.78     57.66 o 
   1  -3  10       54.56       15.93     14.87 o 
   2  -3  10      118.76       89.09     15.76 o 
   3  -3  10     3351.13     3155.61    105.11 o 
   4  -3  10      405.63      408.22     18.21 o 
   5  -3  10     1668.83     1720.29     48.65 o 
   6  -3  10        6.54       -3.31     16.49 o 
   7  -3  10       88.18       75.87     16.20 o 
   8  -3  10      878.01      870.96     43.32 o 
   9  -3  10        2.91      -15.90     22.82 o 
  10  -3  10       16.26      -13.01     28.38 o 
 -11  -2  10      251.72      318.16     32.13 o 
 -10  -2  10       85.12       84.54     17.37 o 
  -9  -2  10      592.68      593.00     37.59 o 
  -8  -2  10      522.49      506.03     25.31 o 
  -7  -2  10      384.74      332.94     16.61 o 
  -6  -2  10      609.87      610.41     23.56 o 
  -5  -2  10       43.14       39.98     11.69 o 
  -4  -2  10       40.22       44.64     10.46 o 
  -3  -2  10      157.64      139.90     17.12 o 
  -2  -2  10     7331.61     6638.81    339.63 o 
  -1  -2  10     1424.96     1333.20     34.47 o 
   0  -2  10      805.09      885.07     87.73 o 
   1  -2  10     1126.11     1101.43     65.61 o 
   2  -2  10       60.33        3.51     14.21 o 
   3  -2  10     3711.39     3556.04    107.14 o 
   4  -2  10      213.23      217.81     15.75 o 
   5  -2  10      471.62      527.39     30.84 o 
   6  -2  10     1307.59     1239.22     50.30 o 
   7  -2  10      181.99      166.62     18.55 o 
   8  -2  10      246.90      331.10     44.77 o 
   9  -2  10      145.25      118.20     30.29 o 
  10  -2  10       39.50       41.32     45.14 o 
 -11  -1  10      620.05      655.59     50.48 o 
 -10  -1  10        0.16       -2.74     18.97 o 
  -9  -1  10      141.62      179.28     17.66 o 
  -8  -1  10       11.37       19.65     18.09 o 
  -7  -1  10        3.07        4.38     17.22 o 
  -6  -1  10      545.71      536.34     21.16 o 
  -5  -1  10      197.45      181.50     14.31 o 
  -4  -1  10     1057.60      914.52     23.38 o 
  -3  -1  10      433.11      498.33     26.37 o 
  -2  -1  10     1340.38     1296.72    100.30 o 
  -1  -1  10       41.29       41.21     12.65 o 
   0  -1  10      208.77      340.46     20.92 o 
   1  -1  10     5602.18     5398.60    104.65 o 
   2  -1  10      373.71      457.51     20.50 o 
   3  -1  10     3853.45     3791.63    120.29 o 
   4  -1  10        6.59       11.88     13.84 o 
   5  -1  10      399.22      354.09     20.78 o 
   6  -1  10        6.97       10.40     18.59 o 
   7  -1  10       14.26       15.32     16.56 o 
   8  -1  10      113.88      123.82     19.85 o 
   9  -1  10       25.16       84.22     27.94 o 
  10  -1  10       19.76       37.35     32.72 o 
 -11   0  10      357.98      371.88     35.15 o 
 -10   0  10        0.00       22.03     19.90 o 
  -9   0  10       87.20       81.10     19.38 o 
  -8   0  10      106.66      123.95     16.45 o 
  -7   0  10      207.78      211.21     16.35 o 
  -6   0  10      474.45      460.53     30.60 o 
  -5   0  10      208.30      173.90     16.75 o 
  -4   0  10       30.04       25.52      8.40 o 
  -3   0  10      660.44      680.19     20.23 o 
  -2   0  10       79.07       93.49     15.29 o 
  -1   0  10      704.46      822.39     64.75 o 
   0   0  10       68.36       87.66     15.05 o 
   1   0  10     8085.21    11283.20    610.59 o 
   2   0  10      380.11      390.41     21.83 o 
   3   0  10     3314.50     3178.12    112.95 o 
   4   0  10      672.55      754.15     26.17 o 
   5   0  10       36.63       27.44     14.48 o 
   6   0  10      157.42      177.75     44.89 o 
   7   0  10       42.52       21.47     18.36 o 
   8   0  10       62.77       33.82     22.57 o 
   9   0  10       19.42      -24.94     25.07 o 
 -11   1  10      123.10      132.80     53.42 o 
 -10   1  10      345.06      403.39     30.74 o 
  -9   1  10      250.51      312.33     23.23 o 
  -8   1  10        2.33        9.66     14.78 o 
  -7   1  10      114.44      120.03     21.60 o 
  -6   1  10      269.58      241.12     15.90 o 
  -5   1  10      276.84      290.47     14.10 o 
  -4   1  10        4.01      -10.46     10.48 o 
  -3   1  10     3279.07     3447.49    130.88 o 
  -2   1  10       92.85      111.05     13.15 o 
  -1   1  10     2070.94     2873.12     69.14 o 
   0   1  10        0.92      -13.65     13.65 o 
   1   1  10     4813.83     5895.47    183.10 o 
   2   1  10      244.29      255.24     17.48 o 
   3   1  10       42.65       34.67     21.63 o 
   4   1  10      447.33      457.07     22.38 o 
   5   1  10      145.21       99.40     25.13 o 
   6   1  10       91.66      103.44     20.83 o 
   7   1  10       69.67       78.32     26.47 o 
   8   1  10       19.04       24.90     23.53 o 
   9   1  10       44.09        7.85     26.56 o 
 -11   2  10      182.93      194.18     46.03 o 
 -10   2  10       72.47        3.82     42.79 o 
  -9   2  10      694.10      626.92     30.00 o 
  -8   2  10      522.48      507.81     26.45 o 
  -7   2  10     1278.40     1381.60     71.69 o 
  -6   2  10      508.86      498.86     22.14 o 
  -5   2  10       47.80       42.02      8.45 o 
  -4   2  10      107.06       93.78     10.99 o 
  -3   2  10      191.32      189.61     12.27 o 
  -2   2  10      826.18      766.29     49.40 o 
  -1   2  10     1271.96     1391.39    138.54 o 
   0   2  10      899.52     1237.37     40.25 o 
   1   2  10      741.05      655.59     31.67 o 
   2   2  10      465.08      437.04     19.92 o 
   3   2  10      121.15      132.77     14.82 o 
   4   2  10      385.48      345.11     36.80 o 
   5   2  10      414.97      415.16     23.50 o 
   6   2  10      341.77      314.60     53.42 o 
   7   2  10      405.11      366.71     56.76 o 
   8   2  10        3.44       29.98     73.12 o 
   9   2  10        1.48        1.12     25.15 o 
 -11   3  10       51.75       75.73     33.67 o 
 -10   3  10      496.34      562.39     44.14 o 
  -9   3  10       69.76       62.46     20.42 o 
  -8   3  10       78.81       62.97     14.30 o 
  -7   3  10        0.67        9.06     13.83 o 
  -6   3  10      898.30      876.14     41.03 o 
  -5   3  10       23.90       32.23      9.12 o 
  -4   3  10      400.14      401.49     17.40 o 
  -3   3  10     1868.49     1870.92     35.41 o 
  -2   3  10      184.22      140.60     12.02 o 
  -1   3  10      150.56      157.11     26.10 o 
   0   3  10       17.76       23.62     12.20 o 
   1   3  10      178.64      173.23     18.81 o 
   2   3  10     2016.75     1993.08     51.05 o 
   3   3  10      775.86      698.07     26.98 o 
   4   3  10     1590.60     1535.41     55.85 o 
   5   3  10      227.50      240.09     21.51 o 
   6   3  10      999.57      994.70     62.29 o 
   7   3  10      203.20      155.95     39.52 o 
   8   3  10       91.01      186.39     48.34 o 
   9   3  10       92.21      152.50     36.58 o 
 -10   4  10      205.13      231.02     41.03 o 
  -9   4  10        0.51        3.01     18.45 o 
  -8   4  10       42.93       35.28     14.83 o 
  -7   4  10        8.97      -10.84     14.01 o 
  -6   4  10       43.16       45.06     13.25 o 
  -5   4  10      696.35      740.23     22.18 o 
  -4   4  10        7.43       16.04      9.04 o 
  -3   4  10       64.29       76.56     10.62 o 
  -2   4  10      180.76      177.01     12.65 o 
  -1   4  10     1691.65     1959.51    193.00 o 
   0   4  10     1911.04     1957.36    114.03 o 
   1   4  10        8.42       24.74     12.39 o 
   2   4  10     2602.97     2608.98     71.41 o 
   3   4  10       14.68       33.66     17.47 o 
   4   4  10     1290.70     1196.43     48.14 o 
   5   4  10       25.29       25.87     22.46 o 
   6   4  10      443.06      475.69     37.60 o 
   7   4  10      877.21      778.31    133.19 o 
   8   4  10       41.77       23.35     24.69 o 
 -10   5  10      381.03      394.68     50.81 o 
  -9   5  10        4.04        9.71     33.97 o 
  -8   5  10       48.61       56.02     16.15 o 
  -7   5  10        2.29        4.63     16.56 o 
  -6   5  10      213.75      204.69     15.25 o 
  -5   5  10     2071.27     2006.87     49.27 o 
  -4   5  10        3.95       -4.88      9.93 o 
  -3   5  10      114.88       95.01     11.23 o 
  -2   5  10      268.64      247.94     13.87 o 
  -1   5  10     2258.47     2113.72     51.06 o 
   0   5  10     4001.95     3704.96     80.44 o 
   1   5  10      239.11      214.05     19.61 o 
   2   5  10        6.31       -1.95     15.39 o 
   3   5  10       11.40       -7.09     23.87 o 
   4   5  10      187.50      203.42     20.11 o 
   5   5  10      324.20      314.90     24.87 o 
   6   5  10       39.15       39.31     23.91 o 
   7   5  10       70.22       92.47     27.35 o 
   8   5  10       42.02       28.68     31.88 o 
 -10   6  10      192.95      406.38     50.22 o 
  -9   6  10      281.35      262.93     36.76 o 
  -8   6  10      130.81      147.18     25.82 o 
  -7   6  10      166.45      193.01     17.58 o 
  -6   6  10      365.71      367.19     19.33 o 
  -5   6  10     3742.26     3625.88    102.25 o 
  -4   6  10      139.37      158.46     12.39 o 
  -3   6  10      121.67      116.32     10.89 o 
  -2   6  10        5.53       -8.99     11.59 o 
  -1   6  10       48.22       40.81     14.03 o 
   0   6  10     1819.11     1792.82     43.84 o 
   1   6  10       47.26       74.48     15.47 o 
   2   6  10      152.98       93.39     18.80 o 
   3   6  10       16.38       -2.05     18.25 o 
   4   6  10      807.70      793.47     38.71 o 
   5   6  10      246.45      256.16     29.06 o 
   6   6  10       14.98       26.24     23.93 o 
   7   6  10      188.13      194.95     33.01 o 
  -9   7  10       29.45       17.35     27.57 o 
  -8   7  10        9.52       -9.78     34.12 o 
  -6   7  10      535.95      550.17     63.06 o 
  -5   7  10     1709.08     1608.91     75.62 o 
  -4   7  10      112.11      116.52     13.97 o 
  -3   7  10      163.84      162.79     21.70 o 
  -2   7  10      201.32      219.69     14.64 o 
  -1   7  10     1891.51     1899.19     60.40 o 
   0   7  10     1137.75     1123.62     35.63 o 
   1   7  10       15.93       24.53     15.50 o 
   2   7  10        2.21      -12.14     14.17 o 
   3   7  10      147.43      140.62     21.73 o 
   4   7  10      151.61      136.46     18.34 o 
   5   7  10     1232.02     1168.59     50.64 o 
   6   7  10        0.08       -6.55     43.45 o 
   7   7  10      311.76      315.67     39.35 o 
  -9   8  10       21.25       57.28     24.78 o 
  -8   8  10       56.57      114.18     31.10 o 
  -6   8  10      617.01      520.55     46.10 o 
  -5   8  10      483.00      565.57     36.57 o 
  -4   8  10      379.15      378.94     25.25 o 
  -3   8  10       33.57       59.85     22.95 o 
  -2   8  10       32.56       36.48     13.34 o 
  -1   8  10        3.08      -12.13     12.13 o 
   0   8  10     1026.09      978.03     35.29 o 
   1   8  10       28.88       42.88     22.03 o 
   2   8  10        6.09        2.95     14.47 o 
   3   8  10       15.83       24.59     16.02 o 
   4   8  10       55.06       60.50     17.27 o 
   5   8  10      298.77      295.99     28.87 o 
   6   8  10      107.48      104.16     20.08 o 
  -8   9  10       17.12       27.42     31.32 o 
  -6   9  10        0.78       11.27     21.14 o 
  -5   9  10      117.38      178.20     25.38 o 
  -4   9  10      505.46      526.77     40.91 o 
  -3   9  10      120.39      141.40     17.40 o 
  -2   9  10      153.54      155.32     19.44 o 
  -1   9  10      184.01      180.23     21.04 o 
   0   9  10      169.89      161.60     17.96 o 
   1   9  10       11.49        9.53     15.04 o 
   2   9  10      117.41      114.17     32.57 o 
   3   9  10       84.23      116.58     26.80 o 
   4   9  10       16.88       48.13     32.83 o 
   5   9  10      368.39      396.60     43.09 o 
  -7  10  10      109.77      143.67     26.69 o 
  -6  10  10      138.28      152.32     22.41 o 
  -5  10  10       23.40       25.14     18.50 o 
  -4  10  10      267.16      262.11     32.65 o 
  -3  10  10       98.44      112.77     33.75 o 
  -2  10  10      139.35      133.34     48.89 o 
  -1  10  10       16.23       11.01     19.50 o 
   0  10  10      501.47      496.62     36.71 o 
   1  10  10      925.30      968.48     74.74 o 
   2  10  10       39.10       29.02     20.73 o 
   3  10  10       64.27       60.30     21.66 o 
   4  10  10        3.27       -6.51     42.02 o 
  -6  11  10      419.10      405.54     43.20 o 
  -5  11  10       82.27       90.64     22.25 o 
  -4  11  10       63.09       79.03     46.06 o 
  -3  11  10        7.53       14.22     23.05 o 
  -2  11  10      168.30      159.89     23.82 o 
  -1  11  10       53.25       79.76     24.61 o 
   0  11  10       10.37       -0.50     18.66 o 
   1  11  10      460.51      508.58     78.08 o 
   2  11  10        0.25       -6.42     27.72 o 
   3  11  10      142.07       98.34     25.02 o 
  -4  12  10       31.02       16.40     24.59 o 
  -3  12  10        9.91       12.66     21.92 o 
  -2  12  10      255.54      225.10     30.37 o 
  -1  12  10       88.30      109.16     64.30 o 
   0  12  10       10.45       32.53     20.18 o 
   1  12  10      478.93      509.59     37.87 o 
  -2 -16  11      235.83      239.04     27.80 o 
  -1 -16  11        5.32        4.27     14.20 o 
   0 -16  11      231.15      210.04     19.03 o 
   1 -16  11       25.82      132.49     56.32 o 
   2 -16  11       30.81       94.04     37.13 o 
  -4 -15  11      209.39      203.59     32.42 o 
  -3 -15  11       16.19        9.74     14.97 o 
  -2 -15  11      153.77      228.84     48.75 o 
  -1 -15  11       79.13       82.00     29.59 o 
   0 -15  11       32.18       64.94     15.39 o 
   1 -15  11       69.10       85.71     15.94 o 
   2 -15  11        0.15      -20.37     33.67 o 
   3 -15  11       63.07      110.58     37.94 o 
   4 -15  11        0.50       79.19     35.81 o 
  -5 -14  11       96.85       63.38     25.22 o 
  -4 -14  11      690.12      674.82     66.25 o 
  -3 -14  11        6.30        4.79     21.34 o 
  -2 -14  11      117.51      155.89     23.73 o 
  -1 -14  11        7.36       -5.25     15.69 o 
   0 -14  11      219.43      187.46     17.10 o 
   1 -14  11      441.72      507.19     18.88 o 
   2 -14  11       19.48       13.25      8.66 o 
   3 -14  11      208.74      210.46     57.09 o 
   4 -14  11       42.52       10.98     88.93 o 
   5 -14  11      155.33      180.88     20.57 o 
   6 -14  11      204.05      203.79     43.67 o 
  -6 -13  11      412.84      349.39     46.98 o 
  -5 -13  11      201.51      179.55     29.12 o 
  -4 -13  11      619.66      680.48     59.48 o 
  -3 -13  11      238.22      270.86     24.75 o 
  -2 -13  11       27.41       24.13      8.67 o 
  -1 -13  11      100.74      112.90     15.74 o 
   0 -13  11       24.49       28.55      9.71 o 
   1 -13  11      622.46      699.25     36.90 o 
   2 -13  11       57.83       45.95     11.51 o 
   3 -13  11      510.88      531.88     19.48 o 
   4 -13  11        6.69        5.51     10.60 o 
   5 -13  11       17.11       58.03     92.13 o 
   6 -13  11      252.23      230.28     26.84 o 
  -7 -12  11       68.44       40.00     29.26 o 
  -6 -12  11      191.69      196.17     37.20 o 
  -5 -12  11        0.43      -34.85     34.85 o 
  -4 -12  11      456.45      477.59     74.67 o 
  -3 -12  11       61.83       53.25     14.52 o 
  -2 -12  11       13.23       27.94      8.96 o 
  -1 -12  11       32.09       35.20      8.06 o 
   0 -12  11     1038.70      996.83     31.06 o 
   1 -12  11      296.37      337.04     19.61 o 
   2 -12  11      181.88      223.86     12.56 o 
   3 -12  11      102.10       90.79     10.30 o 
   4 -12  11       99.77      112.67     21.40 o 
   5 -12  11        1.72        2.00      9.38 o 
   6 -12  11      552.97      526.30     46.76 o 
   7 -12  11       38.21       31.32     13.31 o 
  -8 -11  11      251.62      167.34     37.42 o 
  -7 -11  11       69.31       28.38     28.38 o 
  -6 -11  11      466.61      462.39     34.72 o 
  -5 -11  11        4.18       -1.35     17.42 o 
  -4 -11  11      432.38      451.98     31.43 o 
  -3 -11  11       47.90       53.79     16.47 o 
  -2 -11  11        6.12        0.44      7.94 o 
  -1 -11  11      703.43      684.54     22.65 o 
   0 -11  11       27.85       34.27      4.62 o 
   1 -11  11      315.70      348.14     16.75 o 
   2 -11  11      252.28      259.54     13.86 o 
   3 -11  11      314.93      288.12     15.21 o 
   4 -11  11       22.25       18.75     11.58 o 
   5 -11  11        5.24       16.97      9.09 o 
   6 -11  11      514.51      440.49     36.76 o 
   7 -11  11      433.03      472.11     42.79 o 
   8 -11  11        0.98      -16.03     16.03 o 
  -9 -10  11        8.77       -6.76     41.39 o 
  -8 -10  11      105.13       73.67     24.70 o 
  -7 -10  11       29.43        7.62     22.37 o 
  -6 -10  11      171.63      168.50     20.47 o 
  -5 -10  11        9.82       10.74     15.36 o 
  -4 -10  11      322.91      324.64     18.76 o 
  -3 -10  11      104.87      115.56     14.16 o 
  -2 -10  11       68.20       84.74     15.17 o 
  -1 -10  11      933.94      924.25     26.51 o 
   0 -10  11       79.49       90.89      7.53 o 
   1 -10  11        2.33        7.66      4.74 o 
   2 -10  11       76.93       83.40     12.05 o 
   3 -10  11       14.52       39.16     12.61 o 
   4 -10  11       43.98       32.83     13.28 o 
   5 -10  11       39.86       36.36      5.36 o 
   6 -10  11      426.00      386.21     22.39 o 
   7 -10  11      529.04      468.65     40.73 o 
   8 -10  11       23.87       26.98     20.81 o 
  -9  -9  11      123.90      122.86     26.67 o 
  -8  -9  11      102.18       98.79     22.71 o 
  -7  -9  11        3.23       22.56     20.38 o 
  -6  -9  11      308.77      286.38     50.71 o 
  -5  -9  11      273.39      226.10     19.67 o 
  -4  -9  11      138.44      117.29     15.64 o 
  -3  -9  11     2379.96     2438.16     64.84 o 
  -2  -9  11       13.54       19.98      9.72 o 
  -1  -9  11     1521.52     1610.39     42.19 o 
   0  -9  11      473.01      486.08     21.68 o 
   1  -9  11      277.93      291.42     11.80 o 
   2  -9  11      195.59      216.90     14.52 o 
   3  -9  11      485.47      476.75     16.92 o 
   4  -9  11       58.71       38.25      6.98 o 
   5  -9  11      160.23      162.55     20.21 o 
   6  -9  11      269.91      262.21     16.49 o 
   7  -9  11      362.84      343.88     36.98 o 
   8  -9  11        2.58      -21.03     34.26 o 
   9  -9  11       88.04       61.76     34.63 o 
 -10  -8  11      308.88      344.84     42.02 o 
  -9  -8  11      286.94      243.37     27.63 o 
  -8  -8  11      575.38      520.25     29.78 o 
  -7  -8  11        0.33      -30.27     30.27 o 
  -6  -8  11      465.63      446.45     33.40 o 
  -5  -8  11      159.11      172.03     22.24 o 
  -4  -8  11     1263.54     1285.78     34.54 o 
  -3  -8  11     2589.09     2678.38     71.79 o 
  -2  -8  11       64.63       83.16     16.92 o 
  -1  -8  11        7.70       14.82      8.52 o 
   0  -8  11     2025.00     2101.94     73.01 o 
   1  -8  11       21.31       18.01      6.98 o 
   2  -8  11       12.59       21.83      6.55 o 
   3  -8  11      363.09      351.91     14.46 o 
   4  -8  11      377.89      396.69     17.32 o 
   5  -8  11      197.84      157.65     13.41 o 
   6  -8  11      451.03      378.13     23.34 o 
   7  -8  11       93.53       71.32     29.19 o 
   8  -8  11       20.35      -21.25     21.25 o 
   9  -8  11      170.77      179.62     41.84 o 
 -10  -7  11        2.82        3.16     25.85 o 
  -9  -7  11       67.81       88.28     24.36 o 
  -8  -7  11      197.69      200.84     16.51 o 
  -7  -7  11      162.41      156.44     10.82 o 
  -6  -7  11        1.66       -1.37     17.75 o 
  -5  -7  11      805.81      815.35     26.01 o 
  -4  -7  11       20.41        0.93     10.22 o 
  -3  -7  11     1633.31     1535.42     49.53 o 
  -2  -7  11      246.41      265.33     14.85 o 
  -1  -7  11     2556.68     2495.34     69.16 o 
   0  -7  11      200.32      161.35     14.78 o 
   1  -7  11     1947.72     1911.36     50.87 o 
   2  -7  11     2346.76     2226.30     74.64 o 
   3  -7  11        7.79       16.67      9.81 o 
   4  -7  11     2302.83     2458.53    114.99 o 
   5  -7  11       32.24       38.54     11.82 o 
   6  -7  11        5.73        9.92     14.29 o 
   7  -7  11      181.80      219.99     30.29 o 
   8  -7  11       38.67       -1.62     32.57 o 
   9  -7  11       42.99        8.46     26.91 o 
 -10  -6  11       54.40       34.61     27.67 o 
  -9  -6  11       60.77       48.46     42.79 o 
  -8  -6  11      126.77      152.09     36.16 o 
  -7  -6  11      207.16      200.46     13.20 o 
  -6  -6  11      209.30      213.71     12.18 o 
  -5  -6  11     2149.24     2156.20     55.28 o 
  -4  -6  11      469.83      457.64     26.42 o 
  -3  -6  11     1850.93     1848.48     49.00 o 
  -2  -6  11      923.61      832.80     30.90 o 
  -1  -6  11     1840.45     1775.35     46.78 o 
   0  -6  11     4212.41     3849.27    144.08 o 
   1  -6  11      404.63      391.45     17.28 o 
   2  -6  11     2219.11     2220.84     60.00 o 
   3  -6  11      792.11      734.31     51.89 o 
   4  -6  11       94.38       98.92     12.77 o 
   5  -6  11       53.28       66.91     12.12 o 
   6  -6  11        3.87       -6.49     12.47 o 
   7  -6  11       31.28       16.04     23.70 o 
   8  -6  11       45.79       -1.62     25.59 o 
   9  -6  11      134.97      133.38     36.47 o 
 -10  -5  11       31.27       25.09     59.92 o 
  -9  -5  11       11.70        0.54     13.97 o 
  -8  -5  11      262.91      274.27     34.44 o 
  -7  -5  11       89.56       82.53     12.76 o 
  -6  -5  11       29.58       12.17     10.48 o 
  -5  -5  11        5.16       -3.36      7.24 o 
  -4  -5  11      543.83      483.84     17.91 o 
  -3  -5  11      716.14      733.28     23.37 o 
  -2  -5  11     2038.66     1942.12     42.72 o 
  -1  -5  11      104.79       97.11     14.74 o 
   0  -5  11       41.86       23.40     10.75 o 
   1  -5  11      307.84      244.62     22.90 o 
   2  -5  11      700.60      632.95     20.15 o 
   3  -5  11       40.86       18.57     11.03 o 
   4  -5  11        7.45       -1.03     10.74 o 
   5  -5  11        2.99       16.55     11.79 o 
   6  -5  11       87.80       64.33     14.50 o 
   7  -5  11       93.62      120.56     17.07 o 
   8  -5  11       52.76       37.83     21.62 o 
   9  -5  11        5.93        6.25     27.35 o 
 -11  -4  11       32.41       17.54     26.74 o 
 -10  -4  11       76.88       81.73     23.65 o 
  -9  -4  11       31.84       29.43     27.87 o 
  -8  -4  11       86.07       90.72     17.48 o 
  -7  -4  11      342.54      339.20     17.90 o 
  -6  -4  11       34.26       32.48     12.63 o 
  -5  -4  11       88.80      101.76     11.64 o 
  -4  -4  11       88.84      144.60     10.38 o 
  -3  -4  11     1843.18     1688.02     45.69 o 
  -2  -4  11     5246.93     5048.41    110.07 o 
  -1  -4  11      144.61      201.14     14.43 o 
   0  -4  11      489.10      440.62     19.45 o 
   1  -4  11     1362.49     1236.57     33.78 o 
   2  -4  11     1981.99     1914.59     49.77 o 
   3  -4  11      248.77      217.83     18.86 o 
   4  -4  11      281.72      302.12     17.51 o 
   5  -4  11      245.40      221.60     16.47 o 
   6  -4  11        0.75        7.52     21.35 o 
   7  -4  11      138.39      101.74     16.98 o 
   8  -4  11        7.34        7.74     19.30 o 
   9  -4  11       27.76       16.47     28.23 o 
 -11  -3  11       11.92      -22.55     29.61 o 
 -10  -3  11        0.90      -11.47     15.00 o 
  -9  -3  11        1.48       -2.81     18.27 o 
  -8  -3  11       95.14      102.07     18.86 o 
  -7  -3  11      551.25      470.70     20.54 o 
  -6  -3  11      794.20      643.10     31.49 o 
  -5  -3  11       82.71       75.57     11.39 o 
  -4  -3  11     1802.31     1678.45     36.04 o 
  -3  -3  11     1996.63     1874.15     42.48 o 
  -2  -3  11     5386.91     5164.71    206.49 o 
  -1  -3  11      689.98      640.13     23.87 o 
   0  -3  11      809.73      771.16     26.16 o 
   1  -3  11      568.37      599.08     22.12 o 
   2  -3  11      280.46      285.18     17.42 o 
   3  -3  11     1865.98     1761.47     60.52 o 
   4  -3  11      433.60      460.28     43.47 o 
   5  -3  11      236.28      264.98     25.51 o 
   6  -3  11      188.43      196.62     18.68 o 
   7  -3  11       18.71       -0.14     16.94 o 
   8  -3  11      295.22      244.57     23.20 o 
   9  -3  11        1.29       33.08     19.96 o 
 -11  -2  11       19.12       43.56     37.24 o 
 -10  -2  11        5.03        0.12     22.74 o 
  -9  -2  11       23.47       19.37     15.62 o 
  -8  -2  11       13.01       23.51     14.13 o 
  -7  -2  11      134.50      112.69     14.48 o 
  -6  -2  11      929.03      864.31     29.11 o 
  -5  -2  11      874.26      807.58     29.26 o 
  -4  -2  11      787.88      813.65     22.21 o 
  -3  -2  11       25.23       25.87     10.93 o 
  -2  -2  11     6193.58     5709.37    243.60 o 
  -1  -2  11      939.97     1056.11     99.35 o 
   0  -2  11     2826.91     2796.71     88.57 o 
   1  -2  11      138.00       76.66     16.06 o 
   2  -2  11      794.73      744.62     25.96 o 
   3  -2  11     1522.29     1496.15     40.75 o 
   4  -2  11        9.13       35.71     15.47 o 
   5  -2  11       45.26        7.57     15.73 o 
   6  -2  11     1316.26     1284.13     51.41 o 
   7  -2  11       20.74       30.77     18.17 o 
   8  -2  11      232.81      223.35     21.73 o 
   9  -2  11       77.37       82.75     22.18 o 
 -11  -1  11      101.62       69.96     26.64 o 
 -10  -1  11      181.77      146.66     20.31 o 
  -9  -1  11      329.40      392.72     77.60 o 
  -8  -1  11       15.87       -4.57     17.09 o 
  -7  -1  11      176.96      169.32     16.17 o 
  -6  -1  11     1342.80     1284.64     47.69 o 
  -5  -1  11     1131.84     1109.43     28.00 o 
  -4  -1  11      456.41      400.68     17.10 o 
  -3  -1  11      137.85      127.88     12.94 o 
  -2  -1  11     6026.35     7652.99    223.91 o 
  -1  -1  11      177.25      151.05     15.68 o 
   0  -1  11     2169.37     3134.94    325.11 o 
   1  -1  11        4.00       -7.42     12.79 o 
   2  -1  11      522.39      498.44     22.28 o 
   3  -1  11     1103.62      985.10     31.46 o 
   4  -1  11      394.58      372.86     19.31 o 
   5  -1  11      565.36      511.61     28.38 o 
   6  -1  11       71.96       67.51     19.41 o 
   7  -1  11       51.81       42.88     18.61 o 
   8  -1  11       69.29       42.76     47.83 o 
   9  -1  11       44.74       28.14     24.97 o 
 -11   0  11      174.60      195.10     32.59 o 
 -10   0  11      171.35      225.42     43.91 o 
  -9   0  11      232.46      232.92     24.56 o 
  -8   0  11       74.90       76.46     15.91 o 
  -7   0  11      299.77      294.15     29.17 o 
  -6   0  11     1283.21     1202.88     44.28 o 
  -5   0  11       17.25       15.39      8.79 o 
  -4   0  11       21.86        1.12      9.83 o 
  -3   0  11     1043.25     1133.85     28.87 o 
  -2   0  11     3015.55     4046.79    108.92 o 
  -1   0  11     2208.06     3011.72    214.74 o 
   0   0  11     1230.73     1576.86    177.07 o 
   1   0  11      158.01      114.41     17.46 o 
   2   0  11      436.88      425.61     21.70 o 
   3   0  11      696.80      660.76     24.59 o 
   4   0  11     1630.04     1702.85     47.00 o 
   5   0  11      100.24       59.22     15.99 o 
   6   0  11      527.57      543.71     30.45 o 
   7   0  11        1.22       47.19     38.54 o 
   8   0  11      122.07      134.74     27.08 o 
   9   0  11       10.73       30.44     25.81 o 
 -11   1  11       20.86       33.09     33.86 o 
 -10   1  11        2.38       20.93     16.86 o 
  -9   1  11       15.31       63.42     15.27 o 
  -8   1  11      397.15      374.22     20.86 o 
  -7   1  11      380.63      361.99     21.67 o 
  -6   1  11      817.06      767.16     27.31 o 
  -5   1  11      475.32      496.04     21.03 o 
  -4   1  11       69.32       55.04      8.87 o 
  -3   1  11      187.65      259.82     14.83 o 
  -2   1  11     4634.08     6480.33    162.86 o 
  -1   1  11      340.01      512.75     19.94 o 
   0   1  11      186.53      241.80     16.35 o 
   1   1  11     1505.58     1423.33     56.76 o 
   2   1  11      353.14      315.17     19.20 o 
   3   1  11        7.33      -14.99     14.99 o 
   4   1  11     1244.76     1199.72     37.43 o 
   5   1  11      221.06      221.10     19.78 o 
   6   1  11       89.85      109.85     21.92 o 
   7   1  11       62.80       26.85     34.01 o 
   8   1  11      362.80      278.34     33.81 o 
   9   1  11      166.51      162.26     29.06 o 
 -11   2  11      255.29      332.48     49.56 o 
 -10   2  11       19.30       33.14     26.95 o 
  -9   2  11       28.90       41.87     15.58 o 
  -8   2  11        3.02      -14.10     14.10 o 
  -7   2  11       89.92       78.81     15.79 o 
  -6   2  11      472.60      508.87     23.82 o 
  -5   2  11     2047.39     2118.58     58.85 o 
  -4   2  11      404.68      358.77     13.95 o 
  -3   2  11        5.69        1.38     12.18 o 
  -2   2  11     1094.44     1415.22     77.67 o 
  -1   2  11     5371.42     7796.94    568.06 o 
   0   2  11      458.51      449.99     45.79 o 
   1   2  11        4.11       -1.55     13.12 o 
   2   2  11      337.74      306.16     18.14 o 
   3   2  11      694.38      657.61     29.13 o 
   4   2  11      888.22      849.70     32.10 o 
   5   2  11      175.91      179.61     19.75 o 
   6   2  11       12.55        3.66     24.26 o 
   7   2  11        2.17       -4.50     24.48 o 
   8   2  11      211.54      229.32     31.22 o 
   9   2  11       88.75       79.03     28.12 o 
 -10   3  11       28.30      151.98     46.47 o 
  -9   3  11      142.81      128.14     20.56 o 
  -8   3  11        1.74       -5.17     12.81 o 
  -7   3  11       66.93       53.04     13.46 o 
  -6   3  11      163.03      179.82     17.91 o 
  -5   3  11      769.47      733.92     21.80 o 
  -4   3  11        3.83       19.41     12.56 o 
  -3   3  11        3.27        2.75     10.80 o 
  -2   3  11      182.39      185.25     26.91 o 
  -1   3  11      939.03     1248.83     96.39 o 
   0   3  11       42.78       14.96     12.98 o 
   1   3  11       25.84       12.34     12.11 o 
   2   3  11      271.82      237.43     18.24 o 
   3   3  11      526.68      575.86     37.40 o 
   4   3  11     1174.48     1180.52     70.75 o 
   5   3  11      339.63      298.45     23.95 o 
   6   3  11        2.91       -2.87     21.03 o 
   7   3  11       34.82      -22.77     43.71 o 
   8   3  11       95.84      144.40     68.49 o 
 -10   4  11        5.43       19.56     28.97 o 
  -9   4  11        5.55       31.55     21.30 o 
  -8   4  11      252.95      233.87     31.74 o 
  -7   4  11        0.34        4.10     19.40 o 
  -6   4  11      876.33      875.09     48.91 o 
  -5   4  11      796.02      791.71     25.19 o 
  -4   4  11      576.98      534.69     22.64 o 
  -3   4  11      174.76      165.07     13.17 o 
  -2   4  11     1819.12     2006.69    187.26 o 
  -1   4  11      381.42      360.52     18.69 o 
   0   4  11     1213.01     1242.18     61.05 o 
   1   4  11       15.05       20.40     13.25 o 
   2   4  11       95.16       72.89     14.53 o 
   3   4  11     1290.45     1206.72     42.79 o 
   4   4  11     1512.80     1414.47     52.42 o 
   5   4  11      287.56      262.81     22.24 o 
   6   4  11       70.49       93.44     23.12 o 
   7   4  11       10.51       69.71     24.48 o 
   8   4  11        0.52        2.61     26.43 o 
 -10   5  11      121.32      187.05     48.16 o 
  -9   5  11       18.93      -34.48     34.48 o 
  -8   5  11      162.06      188.87     24.24 o 
  -7   5  11      111.62      104.21     18.28 o 
  -6   5  11      950.23      818.90     30.88 o 
  -5   5  11      510.01      477.41     18.77 o 
  -4   5  11       16.84       22.19     11.78 o 
  -3   5  11     1427.37     1447.85     35.00 o 
  -2   5  11      539.87      558.48     21.07 o 
  -1   5  11      155.79      168.73     15.96 o 
   0   5  11     2707.79     2659.90     65.45 o 
   1   5  11      237.56      211.10     15.69 o 
   2   5  11      165.80      164.15     17.14 o 
   3   5  11      280.83      250.51     24.52 o 
   4   5  11     2002.84     1918.91     75.89 o 
   5   5  11     1151.64     1163.67     49.62 o 
   6   5  11       13.47        2.54     50.70 o 
   7   5  11        8.35       36.30     23.68 o 
 -10   6  11       52.02       95.95     46.84 o 
  -9   6  11       72.81      143.45     34.04 o 
  -8   6  11       93.96        9.78     38.31 o 
  -7   6  11      250.26      237.48     26.18 o 
  -6   6  11       21.98       41.69     12.43 o 
  -5   6  11      146.36       93.04     12.75 o 
  -4   6  11       31.80       25.08     15.65 o 
  -3   6  11       29.77       58.69     13.35 o 
  -2   6  11     1366.54     1354.02     35.85 o 
  -1   6  11       57.90       48.68     12.15 o 
   0   6  11      802.74      759.60     28.92 o 
   1   6  11      284.85      298.46     21.90 o 
   2   6  11      152.99       96.97     18.44 o 
   3   6  11      200.76      184.38     18.16 o 
   4   6  11      358.25      296.30     28.12 o 
   5   6  11        8.40       47.68     32.54 o 
   6   6  11      114.32      105.73     23.76 o 
   7   6  11      462.45      547.51    104.85 o 
  -9   7  11       81.83       39.04     25.00 o 
  -8   7  11      213.57      145.36     40.95 o 
  -7   7  11      220.67      182.12     27.06 o 
  -6   7  11      172.32      223.98     45.31 o 
  -5   7  11       32.07       39.00     17.39 o 
  -4   7  11      157.68      150.19     24.20 o 
  -3   7  11      676.72      658.84     25.87 o 
  -2   7  11      541.44      497.72     22.71 o 
  -1   7  11     1407.23     1423.52     42.48 o 
   0   7  11      263.27      257.65     19.44 o 
   1   7  11        1.03        5.24     13.96 o 
   2   7  11      894.46      845.41     35.43 o 
   3   7  11        8.77        8.17     15.41 o 
   4   7  11      257.13      223.33     19.29 o 
   5   7  11      317.42      352.22     28.17 o 
   6   7  11        2.27       34.46     46.28 o 
  -8   8  11      419.46      484.09     57.64 o 
  -7   8  11      467.40      447.48     50.00 o 
  -6   8  11        0.46      -15.59     22.07 o 
  -5   8  11      194.72      177.37     19.97 o 
  -4   8  11      190.98      170.70     16.09 o 
  -3   8  11      385.09      366.20     21.67 o 
  -2   8  11     1654.50     1616.59     48.45 o 
  -1   8  11       25.43       37.27     13.94 o 
   0   8  11       55.48       51.29     13.65 o 
   1   8  11       25.83       38.71     19.72 o 
   2   8  11      148.38      160.14     17.75 o 
   3   8  11      196.52      196.90     21.24 o 
   4   8  11        5.36       -2.32     19.85 o 
   5   8  11      150.40      143.80     21.52 o 
  -8   9  11      252.02      244.77     40.29 o 
  -7   9  11       37.01       46.69     22.94 o 
  -6   9  11       56.38       36.66     23.02 o 
  -5   9  11        2.75       -1.32     37.57 o 
  -4   9  11       23.66       13.00     25.75 o 
  -3   9  11       66.27       70.06     20.48 o 
  -2   9  11       45.47       39.24     16.04 o 
  -1   9  11       16.94       18.22     16.97 o 
   0   9  11       40.26       52.18     17.46 o 
   1   9  11        1.05       10.18     16.12 o 
   2   9  11        1.11       23.07     19.76 o 
   3   9  11      108.54      138.56     30.80 o 
   4   9  11       11.81       65.58     26.12 o 
  -6  10  11       83.73       68.99     19.39 o 
  -5  10  11       78.21       54.47     24.98 o 
  -4  10  11      189.48      229.72     36.98 o 
  -3  10  11      155.48      143.73     22.65 o 
  -2  10  11      538.64      651.63     54.19 o 
  -1  10  11       18.52       81.16     28.21 o 
   0  10  11       31.80       41.73     20.62 o 
   1  10  11        2.17        5.63     20.71 o 
   2  10  11       13.25       47.61     34.56 o 
   3  10  11       70.28       89.42     26.38 o 
  -5  11  11       46.89       24.93     16.37 o 
  -4  11  11      164.48      114.08     22.77 o 
  -3  11  11       12.98       53.94     40.73 o 
  -2  11  11      393.42      341.94     33.82 o 
  -1  11  11       76.85       52.11     21.36 o 
   0  11  11       61.45       61.53     24.24 o 
   1  11  11        2.45       26.26     56.69 o 
   2  11  11        3.57       22.45     26.50 o 
  -2  12  11      230.22      210.89     34.15 o 
  -1  12  11       10.35      -27.20     34.92 o 
  -2 -16  12      224.52      217.86     30.73 o 
  -1 -16  12       16.54       22.71     29.34 o 
   0 -16  12      514.34      625.20     62.68 o 
   1 -16  12      330.26      490.07     55.18 o 
   2 -16  12        4.04      -15.88     38.60 o 
  -4 -15  12       62.96       48.31     21.91 o 
  -3 -15  12       37.97       14.47     18.97 o 
  -2 -15  12        4.34      -22.97     28.56 o 
  -1 -15  12       89.01       82.41     16.45 o 
   0 -15  12      227.10      256.78     22.85 o 
   1 -15  12      156.39      204.80     33.71 o 
   2 -15  12       23.77       29.89      3.75 o 
   3 -15  12       83.91       47.79     40.07 o 
   4 -15  12        3.62        0.74     34.85 o 
  -5 -14  12       77.14      107.05     35.15 o 
  -4 -14  12      233.71      276.46     39.70 o 
  -3 -14  12        0.66      -13.77     25.84 o 
  -2 -14  12       62.48       49.13     16.99 o 
  -1 -14  12       17.58       -3.92     23.12 o 
   0 -14  12      457.58      481.84     34.04 o 
   1 -14  12      121.25      125.39     20.94 o 
   2 -14  12        0.31       -1.84     11.65 o 
   3 -14  12      444.58      455.00     20.00 o 
   4 -14  12        1.46       -0.10      7.43 o 
   5 -14  12       24.40       31.70      9.63 o 
  -6 -13  12      346.81      398.88     50.07 o 
  -5 -13  12       18.62       15.00     23.60 o 
  -4 -13  12      162.11      143.71     20.88 o 
  -3 -13  12       16.93       37.24     18.56 o 
  -2 -13  12       78.17       79.66     17.81 o 
  -1 -13  12      100.31       86.73     16.22 o 
   0 -13  12        5.40        7.32      9.27 o 
   1 -13  12      196.28      201.58     16.14 o 
   2 -13  12      102.13       88.34      9.74 o 
   3 -13  12      339.80      356.46     15.89 o 
   4 -13  12        8.17       -3.54     10.52 o 
   5 -13  12      105.04      120.88     20.00 o 
   6 -13  12      173.26      207.42     24.34 o 
  -7 -12  12      335.00      338.51     50.81 o 
  -6 -12  12        1.56      -12.65     27.65 o 
  -5 -12  12       38.82       20.22     24.26 o 
  -4 -12  12      146.70      140.14     34.96 o 
  -3 -12  12       69.98       43.43     11.53 o 
  -2 -12  12      167.84      212.00     15.75 o 
  -1 -12  12       31.39       27.14      6.87 o 
   0 -12  12      158.45      158.94     14.42 o 
   1 -12  12     1025.23     1018.93     39.21 o 
   2 -12  12       16.35       10.05     10.24 o 
   3 -12  12       16.23       25.56     16.66 o 
   4 -12  12      173.34      161.36     14.81 o 
   5 -12  12       51.81       18.63     41.95 o 
   6 -12  12      273.13      352.85     33.60 o 
   7 -12  12        5.69      -17.87     20.95 o 
  -8 -11  12       63.11       83.16     33.53 o 
  -7 -11  12      143.55       88.89     30.66 o 
  -6 -11  12      379.50      402.38     30.18 o 
  -5 -11  12        0.71        7.30     26.76 o 
  -4 -11  12      412.00      487.13     47.20 o 
  -3 -11  12       38.82       35.14     24.16 o 
  -2 -11  12      744.91      837.15     23.76 o 
  -1 -11  12        3.37       -3.87      5.86 o 
   0 -11  12      163.32      163.92     10.25 o 
   1 -11  12      634.04      686.62     26.74 o 
   2 -11  12       80.03       58.99     11.90 o 
   3 -11  12      276.86      317.20     18.65 o 
   4 -11  12       75.19       86.54     15.39 o 
   5 -11  12       12.39        1.45     16.69 o 
   6 -11  12      679.44      618.94     51.10 o 
   7 -11  12        0.66       24.34     24.34 o 
  -8 -10  12      231.17      233.17     28.85 o 
  -7 -10  12       33.57       29.66     22.69 o 
  -6 -10  12       58.42       73.68     16.75 o 
  -5 -10  12        4.73       17.76     16.37 o 
  -4 -10  12       21.02       -1.49     12.66 o 
  -3 -10  12      433.56      423.72     24.83 o 
  -2 -10  12      157.84      203.02     17.26 o 
  -1 -10  12      100.78      128.98     11.36 o 
   0 -10  12        4.26        5.62      6.78 o 
   1 -10  12       96.92       92.19      7.41 o 
   2 -10  12       39.83       51.66      9.01 o 
   3 -10  12      448.95      469.51     16.53 o 
   4 -10  12      588.54      563.76     25.24 o 
   5 -10  12      152.68      140.29      9.68 o 
   6 -10  12      552.36      570.56     40.95 o 
   7 -10  12       29.56       49.04     16.62 o 
   8 -10  12      110.97      101.69     29.78 o 
  -9  -9  12        3.72        4.94     35.70 o 
  -8  -9  12      253.57      264.52     28.28 o 
  -7  -9  12      100.27      116.90     18.38 o 
  -6  -9  12     1922.30     2015.33    115.66 o 
  -5  -9  12        0.97      -13.36     15.46 o 
  -4  -9  12      516.26      545.60     24.88 o 
  -3  -9  12     1324.74     1357.33     42.04 o 
  -2  -9  12       87.21       82.70     13.04 o 
  -1  -9  12       73.80       53.41      9.72 o 
   0  -9  12       77.69       89.65     10.01 o 
   1  -9  12        6.86       27.02      6.91 o 
   2  -9  12      740.92      809.65     23.61 o 
   3  -9  12       35.01       34.49      7.60 o 
   4  -9  12      241.85      275.07     17.19 o 
   5  -9  12      392.19      346.06     19.04 o 
   6  -9  12      123.47      143.01     29.63 o 
   7  -9  12      119.07      119.48     31.10 o 
   8  -9  12       17.28       23.90     20.07 o 
  -9  -8  12       64.29       91.64     26.32 o 
  -8  -8  12      612.21      585.30     33.24 o 
  -7  -8  12      993.15      971.81     42.02 o 
  -6  -8  12      559.85      593.46     38.55 o 
  -5  -8  12      556.39      672.95     37.88 o 
  -4  -8  12       22.79        5.66     11.65 o 
  -3  -8  12     4504.68     4383.86     90.49 o 
  -2  -8  12       30.37       28.95     11.28 o 
  -1  -8  12      339.94      290.41     13.23 o 
   0  -8  12       30.89       26.06     11.10 o 
   1  -8  12      392.71      422.92     15.47 o 
   2  -8  12      397.76      399.53     15.91 o 
   3  -8  12        4.63       19.65      7.41 o 
   4  -8  12      183.79      173.32     11.70 o 
   5  -8  12      342.25      306.01     31.45 o 
   6  -8  12      210.85      223.53     16.97 o 
   7  -8  12      542.52      457.48     48.23 o 
   8  -8  12       80.42       27.20     22.57 o 
   9  -8  12      313.08      276.24     43.67 o 
 -10  -7  12       41.14       41.76     25.88 o 
  -9  -7  12        5.53       32.42     21.56 o 
  -8  -7  12      503.75      561.09     50.17 o 
  -7  -7  12       55.72       69.97     17.06 o 
  -6  -7  12       22.99       55.88     19.22 o 
  -5  -7  12       18.73       29.14     11.63 o 
  -4  -7  12      717.71      762.59     27.28 o 
  -3  -7  12     1649.00     1535.34     36.94 o 
  -2  -7  12        5.50       18.16     11.44 o 
  -1  -7  12      218.91      218.33     12.91 o 
   0  -7  12      180.52      191.95     17.24 o 
   1  -7  12      965.70      846.36     34.40 o 
   2  -7  12      355.62      336.38     19.51 o 
   3  -7  12      922.16      851.22     30.17 o 
   4  -7  12      698.27      680.82     41.65 o 
   5  -7  12        4.83       19.86     18.31 o 
   6  -7  12        3.32      -12.78     22.01 o 
   7  -7  12     1128.17     1170.68    134.70 o 
   8  -7  12        0.67      -24.34     24.34 o 
   9  -7  12      241.16      247.63     43.31 o 
 -10  -6  12        1.32       -8.15     25.23 o 
  -9  -6  12      121.01      222.83     56.03 o 
  -8  -6  12     1354.23     1324.82     50.81 o 
  -7  -6  12      454.31      460.85     22.88 o 
  -6  -6  12      452.66      425.90     31.12 o 
  -5  -6  12     1457.54     1374.64     68.71 o 
  -4  -6  12      883.02      906.63     29.87 o 
  -3  -6  12     3773.09     3938.92    116.60 o 
  -2  -6  12        1.06       -7.61      7.61 o 
  -1  -6  12     1293.47     1264.64     36.82 o 
   0  -6  12      403.77      359.37     16.27 o 
   1  -6  12      160.11      160.50     16.36 o 
   2  -6  12     2381.42     2256.34     51.37 o 
   3  -6  12      220.71      218.75     13.73 o 
   4  -6  12      151.42      155.81     17.38 o 
   5  -6  12       45.57       40.12     16.82 o 
   6  -6  12        3.97        0.06     13.52 o 
   7  -6  12      806.51      827.19     43.37 o 
   8  -6  12       10.29      -33.97     33.97 o 
   9  -6  12      242.74      317.70     42.87 o 
 -10  -5  12       45.10       26.90     54.56 o 
  -9  -5  12        6.82       10.86     15.91 o 
  -8  -5  12      156.96      184.57     24.68 o 
  -7  -5  12     2143.96     2068.07     59.69 o 
  -6  -5  12     1036.29      968.05     28.63 o 
  -5  -5  12      661.34      688.00     24.86 o 
  -4  -5  12       11.50       20.07      9.72 o 
  -3  -5  12     4265.25     4081.24     86.90 o 
  -2  -5  12     1439.32     1344.92     35.08 o 
  -1  -5  12      419.60      375.73     30.00 o 
   0  -5  12       41.50       -5.98     14.82 o 
   1  -5  12      100.68       96.59     10.89 o 
   2  -5  12      151.92      131.15     13.63 o 
   3  -5  12      725.23      802.74     33.17 o 
   4  -5  12       60.39       60.19     21.39 o 
   5  -5  12       47.31       57.58     14.13 o 
   6  -5  12       92.42       67.24     14.78 o 
   7  -5  12     1130.87     1066.37     83.37 o 
   8  -5  12        8.93       24.61     19.08 o 
   9  -5  12       19.81      -39.26     39.26 o 
 -11  -4  12        0.15      -35.73     35.73 o 
 -10  -4  12        1.44      -25.66     27.43 o 
  -9  -4  12       25.48       49.69     17.94 o 
  -8  -4  12        1.86       -6.50     11.94 o 
  -7  -4  12      525.06      484.32     21.12 o 
  -6  -4  12        7.92       23.68     11.30 o 
  -5  -4  12     1122.07     1105.67     37.00 o 
  -4  -4  12       91.30       80.29     10.87 o 
  -3  -4  12        2.53      -10.14     10.14 o 
  -2  -4  12     1474.30     1344.59     32.72 o 
  -1  -4  12      277.13      254.57     20.30 o 
   0  -4  12      233.86      160.55     15.30 o 
   1  -4  12      592.39      571.02     20.16 o 
   2  -4  12      392.96      384.69     16.90 o 
   3  -4  12        2.35        6.21     11.37 o 
   4  -4  12     2035.51     1886.27     74.60 o 
   5  -4  12       22.20       38.75     15.15 o 
   6  -4  12        0.56      -14.92     23.65 o 
   7  -4  12      517.79      501.45     33.95 o 
   8  -4  12      277.27      272.15     42.39 o 
   9  -4  12      170.75      149.26     36.32 o 
 -11  -3  12       26.39        7.15     27.15 o 
 -10  -3  12       77.14       60.74     19.61 o 
  -9  -3  12      116.64      101.59     18.47 o 
  -8  -3  12      290.28      267.08     27.32 o 
  -7  -3  12       12.98       13.94     12.43 o 
  -6  -3  12        0.32        3.15     16.77 o 
  -5  -3  12      686.19      667.73     23.17 o 
  -4  -3  12      145.45      159.94     13.22 o 
  -3  -3  12     1053.13      992.78     27.10 o 
  -2  -3  12      734.65      734.75     25.03 o 
  -1  -3  12      242.71      188.15     15.89 o 
   0  -3  12     1309.82     1246.85     40.22 o 
   1  -3  12       46.21       42.32     17.37 o 
   2  -3  12      236.78      188.75     17.45 o 
   3  -3  12     1584.51     1492.11     79.16 o 
   4  -3  12       94.90      107.96     14.06 o 
   5  -3  12     1239.72     1221.54     45.39 o 
   6  -3  12       90.90       74.65     19.32 o 
   7  -3  12       93.62       80.09     16.78 o 
   8  -3  12      389.58      450.95    128.34 o 
   9  -3  12      164.53      130.07     37.94 o 
 -11  -2  12        1.27       17.42     37.09 o 
 -10  -2  12       17.00        2.61     21.72 o 
  -9  -2  12      447.22      472.15     28.91 o 
  -8  -2  12       30.49       32.47     13.15 o 
  -7  -2  12        4.72        6.91     13.49 o 
  -6  -2  12      149.14      137.08     14.00 o 
  -5  -2  12     1368.78     1355.97     42.21 o 
  -4  -2  12       34.92       18.66     11.91 o 
  -3  -2  12        7.70      -12.73     12.73 o 
  -2  -2  12     6291.32     6333.24    576.34 o 
  -1  -2  12      759.35      767.92     38.13 o 
   0  -2  12        3.64       -7.58     14.40 o 
   1  -2  12     2129.87     2109.14    148.02 o 
   2  -2  12      450.44      402.94     25.78 o 
   3  -2  12      718.33      683.89     27.87 o 
   4  -2  12     1393.40     1413.82     42.12 o 
   5  -2  12      387.80      388.33     23.76 o 
   6  -2  12       80.97       95.05     16.35 o 
   7  -2  12      139.98      131.80     27.12 o 
   8  -2  12       63.73       61.05     20.17 o 
   9  -2  12       48.51       60.95     56.54 o 
 -11  -1  12       37.89       52.91     25.16 o 
 -10  -1  12       68.97       71.31     24.82 o 
  -9  -1  12        1.87      -11.81     14.70 o 
  -8  -1  12       23.17       37.79     13.66 o 
  -7  -1  12      797.05      747.28     28.61 o 
  -6  -1  12        6.63       23.29     12.47 o 
  -5  -1  12      701.03      691.03     23.00 o 
  -4  -1  12     1232.90     1192.69     40.37 o 
  -3  -1  12       30.99       12.99     20.16 o 
  -2  -1  12      443.46      407.48     27.64 o 
  -1  -1  12        4.92      -13.54     13.54 o 
   0  -1  12       66.03       88.94     19.02 o 
   1  -1  12      872.66      952.20     99.36 o 
   2  -1  12      778.96      842.33     29.69 o 
   3  -1  12     1866.57     1909.05     53.56 o 
   4  -1  12       27.77       29.28     14.78 o 
   5  -1  12       83.24       82.46     20.12 o 
   6  -1  12       13.28        5.90     19.47 o 
   7  -1  12      135.86      130.10     34.30 o 
   8  -1  12       69.64       25.23     20.85 o 
   9  -1  12        0.09      -14.95     23.50 o 
 -11   0  12      415.57      427.09     44.59 o 
 -10   0  12       74.00      103.33     22.53 o 
  -9   0  12      183.79      206.86     19.47 o 
  -8   0  12      180.18      163.23     18.98 o 
  -7   0  12      794.53      752.91     32.47 o 
  -6   0  12      221.78      189.04     21.60 o 
  -5   0  12        1.25       -6.98      6.98 o 
  -4   0  12      339.05      339.53     15.94 o 
  -3   0  12        0.17      -12.17     12.17 o 
  -2   0  12     1610.84     1815.24    148.33 o 
  -1   0  12       27.63       23.75     19.86 o 
   0   0  12      630.28      818.46     83.99 o 
   1   0  12     1734.90     1760.25     94.46 o 
   2   0  12      578.93      512.39     21.38 o 
   3   0  12     2107.82     2163.91     57.61 o 
   4   0  12      204.31      215.46     18.31 o 
   5   0  12       30.05       11.01     14.76 o 
   6   0  12      381.48      397.14     25.79 o 
   7   0  12      231.01      231.96     28.71 o 
   8   0  12       75.24       61.55     21.60 o 
   9   0  12       24.00       26.96     23.64 o 
 -11   1  12      718.85      800.62     78.82 o 
 -10   1  12      195.78      239.94     30.18 o 
  -9   1  12      128.88      111.25     15.24 o 
  -8   1  12      421.21      390.53     22.71 o 
  -7   1  12      516.23      443.14     28.33 o 
  -6   1  12        5.57       24.46     11.51 o 
  -5   1  12       32.85       37.91     10.02 o 
  -4   1  12      454.81      480.69     18.38 o 
  -3   1  12       84.69       87.48     13.58 o 
  -2   1  12      260.71      293.74     19.47 o 
  -1   1  12      578.89      920.74     26.87 o 
   0   1  12      105.11      105.74     13.62 o 
   1   1  12     2282.60     2550.32     90.89 o 
   2   1  12       45.22       62.25     14.19 o 
   3   1  12     1027.04      996.42     34.56 o 
   4   1  12      591.18      548.01     30.46 o 
   5   1  12       67.20       80.75     19.44 o 
   6   1  12       24.56       30.52     21.63 o 
   7   1  12       25.76      -10.83     21.39 o 
   8   1  12      110.18      156.23     31.61 o 
 -10   2  12       74.69      121.27     31.65 o 
  -9   2  12      251.44      270.00     32.31 o 
  -8   2  12      277.72      273.75     19.79 o 
  -7   2  12      114.27       98.86     16.02 o 
  -6   2  12      828.15      794.37     45.95 o 
  -5   2  12      138.99      140.28     12.21 o 
  -4   2  12      770.96      839.91     21.50 o 
  -3   2  12      401.04      421.96     30.20 o 
  -2   2  12       14.91        4.26     12.48 o 
  -1   2  12     1634.15     2367.43     52.37 o 
   0   2  12        0.07       -6.08     13.15 o 
   1   2  12      331.72      334.54     21.92 o 
   2   2  12      909.33      826.09     31.86 o 
   3   2  12     1560.06     1456.63     45.79 o 
   4   2  12     1103.41     1061.82     37.90 o 
   5   2  12      109.32       30.52     52.06 o 
   6   2  12      468.91      499.32     39.51 o 
   7   2  12        6.72       42.65     34.34 o 
   8   2  12      227.51      255.94     46.73 o 
 -10   3  12        5.20       64.04     38.23 o 
  -9   3  12       67.38       51.98     21.52 o 
  -8   3  12      175.39      195.45     19.31 o 
  -7   3  12       46.31       14.86     16.98 o 
  -6   3  12       14.87        8.56     12.20 o 
  -5   3  12        4.36       29.45     12.68 o 
  -4   3  12      104.15      131.98     11.69 o 
  -3   3  12      541.25      577.06     27.46 o 
  -2   3  12      783.44      969.71     94.09 o 
  -1   3  12     1405.47     1742.13    182.67 o 
   0   3  12      201.17      212.64     22.23 o 
   1   3  12       44.15       28.02     12.56 o 
   2   3  12      510.38      478.32     23.57 o 
   3   3  12        3.28        9.99     24.13 o 
   4   3  12      112.49      128.83     23.58 o 
   5   3  12        0.06       11.49     25.36 o 
   6   3  12      341.09      321.84     37.40 o 
   7   3  12      228.90      237.54     76.17 o 
   8   3  12      134.42      124.44     24.90 o 
 -10   4  12        5.11       -2.35     32.57 o 
  -9   4  12      117.37      115.85     23.07 o 
  -8   4  12        2.58      -18.48     18.48 o 
  -7   4  12        3.87      -11.88     12.42 o 
  -6   4  12      103.65      121.78     15.41 o 
  -5   4  12        1.68        5.96     12.63 o 
  -4   4  12       11.23       -2.26     11.84 o 
  -3   4  12      515.93      473.71     24.33 o 
  -2   4  12      141.79      128.82     13.16 o 
  -1   4  12      571.97      670.84     87.37 o 
   0   4  12      141.23      135.25     15.00 o 
   1   4  12      216.93      221.65     19.40 o 
   2   4  12      436.00      383.81     18.82 o 
   3   4  12      298.87      237.68     24.04 o 
   4   4  12       10.60       -4.44     15.34 o 
   5   4  12       11.83       36.93     26.53 o 
   6   4  12      171.39      180.49     57.83 o 
   7   4  12      305.53      289.10     62.90 o 
 -10   5  12      179.21      321.53     50.81 o 
  -9   5  12      164.92      343.44     86.47 o 
  -8   5  12      255.16      221.39     26.35 o 
  -7   5  12       50.27       50.84     29.38 o 
  -6   5  12      289.60      237.48     22.68 o 
  -5   5  12      651.48      598.64     23.17 o 
  -4   5  12      561.21      569.47     27.69 o 
  -3   5  12     1377.50     1375.78     42.24 o 
  -2   5  12       79.95       80.54     11.51 o 
  -1   5  12       80.31      120.65     15.56 o 
   0   5  12      251.43      241.18     19.58 o 
   1   5  12      247.53      245.89     20.74 o 
   2   5  12      682.64      682.38     30.69 o 
   3   5  12        2.51       28.83     18.05 o 
   4   5  12      327.94      311.88     24.42 o 
   5   5  12       39.43       -0.19     20.58 o 
   6   5  12       36.63       19.14     22.73 o 
   7   5  12      308.70      287.59     50.07 o 
  -9   6  12       43.26       51.76     29.04 o 
  -8   6  12      299.80      251.82     41.03 o 
  -7   6  12      288.22      254.53     20.63 o 
  -6   6  12      103.38      110.30     14.03 o 
  -5   6  12     1444.84     1431.68     60.91 o 
  -4   6  12      167.94      185.01     25.22 o 
  -3   6  12       44.91       48.59     13.49 o 
  -2   6  12      120.66      130.21     15.71 o 
  -1   6  12      325.16      300.85     18.66 o 
   0   6  12       10.33        7.22     13.89 o 
   1   6  12      257.63      239.32     23.96 o 
   2   6  12      593.26      561.60     32.70 o 
   3   6  12      284.39      260.87     23.83 o 
   4   6  12      116.66      123.41     20.29 o 
   5   6  12       62.87       52.91     22.04 o 
   6   6  12       51.10       22.77     27.06 o 
  -9   7  12        1.82      -12.35     24.70 o 
  -8   7  12       24.79       27.72     35.66 o 
  -7   7  12       12.14       -5.54     17.49 o 
  -6   7  12      261.39      238.46     26.30 o 
  -5   7  12      304.68      309.29     29.43 o 
  -4   7  12        2.67       22.89     12.94 o 
  -3   7  12      247.35      254.00     27.07 o 
  -2   7  12       74.50       64.22     13.10 o 
  -1   7  12      654.97      671.56     27.41 o 
   0   7  12       11.94       17.63     15.09 o 
   1   7  12      220.35      200.00     18.44 o 
   2   7  12      487.06      427.77     29.59 o 
   3   7  12       27.47        3.57     17.77 o 
   4   7  12       42.15       46.31     19.73 o 
   5   7  12      482.39      463.11     35.26 o 
   6   7  12       14.11        1.58     20.69 o 
  -8   8  12        0.72      -36.62     36.62 o 
  -7   8  12       98.50      117.66     21.29 o 
  -6   8  12      883.93      781.78     51.11 o 
  -5   8  12      329.35      353.68     36.68 o 
  -4   8  12       64.81      194.11     55.70 o 
  -3   8  12      758.94      725.35     28.31 o 
  -2   8  12      351.25      351.76     18.79 o 
  -1   8  12      101.57      114.56     14.12 o 
   0   8  12      564.25      549.66     27.87 o 
   1   8  12        7.98        4.04     18.42 o 
   2   8  12      271.91      287.58     26.65 o 
   3   8  12      153.95      163.09     25.62 o 
   4   8  12       34.15        7.63     19.36 o 
   5   8  12       50.88      117.05     36.80 o 
  -7   9  12       34.77       13.97     24.12 o 
  -6   9  12      415.29      392.19     33.20 o 
  -5   9  12      159.19      134.90     24.28 o 
  -4   9  12      424.36      361.29     26.00 o 
  -3   9  12       58.41       56.82     28.64 o 
  -2   9  12        2.23       29.67     57.17 o 
  -1   9  12      142.07      157.24     28.01 o 
   0   9  12       45.69       12.69     27.32 o 
   1   9  12      351.26      305.08     35.03 o 
   2   9  12       54.30       17.98     33.01 o 
   3   9  12      166.45      185.59     34.63 o 
   4   9  12       11.16       -3.18     21.39 o 
  -6  10  12      123.86      137.02     31.62 o 
  -5  10  12       84.61       66.45     34.37 o 
  -4  10  12        5.11        1.42     23.90 o 
  -3  10  12        0.55       11.06     28.71 o 
  -2  10  12        6.25       29.39     20.63 o 
  -1  10  12        0.04       21.71     18.01 o 
   0  10  12        1.95      -25.80     39.52 o 
   1  10  12       91.79      118.89    198.37 o 
   2  10  12       17.60       26.46     27.75 o 
  -4  11  12       25.68       13.54     18.28 o 
  -3  11  12        4.39       19.14     19.85 o 
  -2  11  12       31.95       20.03     36.36 o 
  -1  11  12       98.71       87.94     35.95 o 
   0  11  12       77.88       70.47     33.04 o 
  -1 -16  13        0.47        3.05     19.85 o 
   0 -16  13      119.87       99.95     15.00 o 
   1 -16  13       42.78       54.95     43.67 o 
  -4 -15  13      132.30      147.05     27.94 o 
  -3 -15  13      147.22      130.36     21.58 o 
  -2 -15  13       59.45       70.35     23.12 o 
  -1 -15  13        0.29       11.06     18.93 o 
   0 -15  13        8.91       -3.75     29.30 o 
   1 -15  13       46.17       55.07     38.89 o 
   2 -15  13       18.80       20.48     25.95 o 
   3 -15  13      347.72      428.15     28.12 o 
   4 -15  13        0.44      -12.79     32.42 o 
  -5 -14  13       34.01       35.95     22.20 o 
  -4 -14  13      130.20      151.94     24.77 o 
  -3 -14  13        5.88       13.61     18.68 o 
  -2 -14  13      236.51      292.12     52.75 o 
  -1 -14  13        0.93       38.16     20.04 o 
   0 -14  13      322.50      323.07     29.40 o 
   1 -14  13       74.03      103.98     17.27 o 
   2 -14  13       40.62       48.58     15.14 o 
   3 -14  13      385.75      387.01     43.23 o 
   4 -14  13        2.60       21.68     29.30 o 
   5 -14  13      123.09      140.07     17.13 o 
  -6 -13  13      183.88      186.24     33.90 o 
  -5 -13  13        1.09        3.97     35.44 o 
  -4 -13  13       95.24      108.58     21.13 o 
  -3 -13  13        0.89       -5.74     16.86 o 
  -2 -13  13      187.62      203.12     25.04 o 
  -1 -13  13       21.98       19.83      4.86 o 
   0 -13  13        5.00        3.88     13.05 o 
   1 -13  13     1395.45     1469.13     41.59 o 
   2 -13  13        3.01        9.43     10.34 o 
   3 -13  13      330.16      307.13     18.51 o 
   4 -13  13        5.02       -0.30     18.42 o 
   5 -13  13        0.87       15.88     15.07 o 
   6 -13  13       51.68       34.92     17.87 o 
  -7 -12  13      155.65      161.24     36.10 o 
  -6 -12  13       24.99       34.70     25.22 o 
  -5 -12  13      255.54      230.58     33.90 o 
  -4 -12  13      151.19      146.31     21.92 o 
  -3 -12  13        0.61       -6.50     11.07 o 
  -2 -12  13      220.18      210.74     17.03 o 
  -1 -12  13       17.70        8.37      7.77 o 
   0 -12  13       64.71       60.20      6.42 o 
   1 -12  13      482.92      489.12     37.60 o 
   2 -12  13       67.67       85.73     15.18 o 
   3 -12  13      163.31      186.09     14.42 o 
   4 -12  13       27.65       36.89     15.55 o 
   5 -12  13       65.65       83.63     19.52 o 
   6 -12  13      306.77      316.38     31.69 o 
   7 -12  13        8.81       14.63     23.09 o 
  -8 -11  13      188.88      206.83     60.81 o 
  -7 -11  13      111.92      121.46     40.00 o 
  -6 -11  13      118.30       90.80     20.11 o 
  -5 -11  13      458.91      443.51     26.25 o 
  -4 -11  13      420.83      469.19     26.97 o 
  -3 -11  13        5.76       -8.81     18.78 o 
  -2 -11  13       54.72       50.53     11.15 o 
  -1 -11  13      720.37      724.59     23.13 o 
   0 -11  13        2.54       -0.72      6.79 o 
   1 -11  13      143.15      152.50     12.83 o 
   2 -11  13        2.59        1.75      4.87 o 
   3 -11  13      350.55      347.74     19.67 o 
   4 -11  13      106.34      105.57     25.29 o 
   5 -11  13       46.57       11.47     21.32 o 
   6 -11  13      303.10      307.78     32.94 o 
   7 -11  13       81.68       91.83     24.93 o 
  -8 -10  13      180.58      255.21     66.58 o 
  -7 -10  13       84.49      107.12     21.43 o 
  -6 -10  13       93.55       93.61     28.74 o 
  -5 -10  13      133.90      125.90     13.56 o 
  -4 -10  13       28.41       20.09     14.15 o 
  -3 -10  13        3.67      -16.61     17.10 o 
  -2 -10  13       67.24       44.02     12.65 o 
  -1 -10  13      108.95      126.97     10.41 o 
   0 -10  13      243.95      253.62     18.71 o 
   1 -10  13      390.94      398.96     14.19 o 
   2 -10  13        8.83       13.54      7.56 o 
   3 -10  13      111.01       79.60      8.59 o 
   4 -10  13      679.04      644.84     23.47 o 
   5 -10  13       59.47       47.32     10.06 o 
   6 -10  13      375.61      354.25     36.47 o 
   7 -10  13        5.77       26.62     26.62 o 
   8 -10  13      104.29       84.11     23.45 o 
  -9  -9  13      374.23      418.31     36.99 o 
  -8  -9  13      309.11      297.39     51.84 o 
  -7  -9  13      245.36      207.72     21.33 o 
  -6  -9  13       97.04      108.93     18.78 o 
  -5  -9  13        0.68      -13.21     14.07 o 
  -4  -9  13       25.32       33.98     16.68 o 
  -3  -9  13      525.83      587.76     20.98 o 
  -2  -9  13      133.83      150.24     14.75 o 
  -1  -9  13      344.83      361.03     28.07 o 
   0  -9  13        2.10        6.57     12.44 o 
   1  -9  13      672.23      768.25     34.02 o 
   2  -9  13      590.01      621.04     21.51 o 
   3  -9  13       58.39       68.45     13.42 o 
   4  -9  13      855.45      840.54     29.35 o 
   5  -9  13       92.04       85.36     12.86 o 
   6  -9  13      625.71      561.73     50.59 o 
   7  -9  13        5.44      -19.70     19.70 o 
   8  -9  13       75.21       37.42     30.51 o 
  -9  -8  13        0.78       19.33     25.46 o 
  -8  -8  13      861.99      859.70     52.90 o 
  -7  -8  13       20.60       11.19     17.69 o 
  -6  -8  13      292.90      298.15     24.13 o 
  -5  -8  13        6.32       -3.66     14.66 o 
  -4  -8  13       24.18       16.33     17.03 o 
  -3  -8  13     1100.34     1102.62     32.78 o 
  -2  -8  13       83.06      120.73     13.19 o 
  -1  -8  13     1650.72     1711.13     53.50 o 
   0  -8  13     1480.58     1386.91     75.98 o 
   1  -8  13     1210.31     1138.71     47.66 o 
   2  -8  13     1185.80     1166.64     41.92 o 
   3  -8  13      328.66      283.16     24.41 o 
   4  -8  13     2958.02     2906.18     86.80 o 
   5  -8  13       88.13      107.31     19.52 o 
   6  -8  13      398.48      315.42     41.84 o 
   7  -8  13       13.55       54.04     31.76 o 
   8  -8  13       74.89        8.46     32.28 o 
 -10  -7  13        1.43       14.16     22.44 o 
  -9  -7  13        0.21      -10.61     25.50 o 
  -8  -7  13      234.19      228.97     27.98 o 
  -7  -7  13        9.80       24.80     20.96 o 
  -6  -7  13      170.81      158.62     21.45 o 
  -5  -7  13      801.45      802.64     28.73 o 
  -4  -7  13      295.35      288.95     25.45 o 
  -3  -7  13     1955.92     1909.83     53.95 o 
  -2  -7  13       43.11       36.55     14.72 o 
  -1  -7  13        3.26        8.59     12.63 o 
   0  -7  13       19.47       24.46     13.58 o 
   1  -7  13      251.61      231.04     18.19 o 
   2  -7  13     1211.10     1150.28     38.81 o 
   3  -7  13      746.30      684.40     28.63 o 
   4  -7  13       95.06      121.51     16.77 o 
   5  -7  13      164.00      214.40     26.13 o 
   6  -7  13       92.31       81.42     15.24 o 
   7  -7  13      143.99      108.82     35.22 o 
   8  -7  13       40.21       51.17     33.31 o 
 -10  -6  13       85.91       77.57     27.03 o 
  -9  -6  13       89.42       50.60     27.00 o 
  -8  -6  13      538.28      546.49     26.83 o 
  -7  -6  13       14.20       -0.77      9.36 o 
  -6  -6  13      815.80      834.26     37.86 o 
  -5  -6  13      662.40      632.24     23.70 o 
  -4  -6  13      784.30      772.77     24.53 o 
  -3  -6  13      650.66      631.76     21.04 o 
  -2  -6  13      677.79      657.17     20.81 o 
  -1  -6  13      393.56      341.73     17.14 o 
   0  -6  13      382.30      370.62     18.98 o 
   1  -6  13        4.22       31.46     13.39 o 
   2  -6  13      244.12      208.66     14.35 o 
   3  -6  13       68.22       51.72     18.35 o 
   4  -6  13      984.14      885.34     30.67 o 
   5  -6  13      349.13      368.73     39.10 o 
   6  -6  13      362.63      379.79     26.87 o 
   7  -6  13      496.80      476.14     35.57 o 
   8  -6  13        0.53       -2.35     25.73 o 
   9  -6  13      110.44      106.54     46.10 o 
 -10  -5  13      213.20      203.07     33.31 o 
  -9  -5  13       13.41       28.08     37.31 o 
  -8  -5  13      279.83      297.11     25.52 o 
  -7  -5  13       14.53       12.44     12.66 o 
  -6  -5  13       69.03       45.90      9.97 o 
  -5  -5  13      949.12      950.41     32.87 o 
  -4  -5  13      701.32      712.57     33.42 o 
  -3  -5  13      716.48      665.66     21.59 o 
  -2  -5  13      172.43      156.52     10.78 o 
  -1  -5  13      106.06       87.29     19.26 o 
   0  -5  13      563.06      470.46     21.72 o 
   1  -5  13      741.83      716.59     24.16 o 
   2  -5  13     1854.44     1824.24     60.22 o 
   3  -5  13      141.49      124.89     15.33 o 
   4  -5  13      204.46      194.33     15.54 o 
   5  -5  13      199.93      186.63     21.04 o 
   6  -5  13      609.12      552.70     30.32 o 
   7  -5  13      105.96      132.76     32.02 o 
   8  -5  13       25.64       29.04     38.53 o 
   9  -5  13        1.00       31.17     28.90 o 
 -10  -4  13      142.31      155.88     36.42 o 
  -9  -4  13      148.17      125.84     17.67 o 
  -8  -4  13        3.51      -11.93     14.66 o 
  -7  -4  13      769.28      705.05     27.44 o 
  -6  -4  13      238.55      243.33     15.65 o 
  -5  -4  13      704.54      687.49     21.74 o 
  -4  -4  13       37.18       32.33     22.03 o 
  -3  -4  13        7.35       -7.06     10.91 o 
  -2  -4  13      415.30      367.83     16.71 o 
  -1  -4  13      325.59      281.11     26.11 o 
   0  -4  13      122.35       88.01     12.24 o 
   1  -4  13     1218.11     1238.45     34.56 o 
   2  -4  13     2358.32     2230.84     69.72 o 
   3  -4  13     1529.36     1434.09     51.00 o 
   4  -4  13       47.46       56.05     15.98 o 
   5  -4  13      215.11      205.31     24.29 o 
   6  -4  13      286.08      248.10     26.41 o 
   7  -4  13      412.02      354.43     27.32 o 
   8  -4  13        4.24       30.14     19.40 o 
   9  -4  13      116.49      136.46     35.07 o 
 -10  -3  13       11.13      -22.71     37.76 o 
  -9  -3  13      226.19      214.86     19.32 o 
  -8  -3  13       92.97       87.62     18.55 o 
  -7  -3  13      415.48      407.54     19.07 o 
  -6  -3  13       86.22      101.05     14.63 o 
  -5  -3  13      130.81      128.09     13.62 o 
  -4  -3  13       66.00      104.19     13.23 o 
  -3  -3  13     2109.23     1966.01     46.97 o 
  -2  -3  13      519.63      469.83     17.57 o 
  -1  -3  13      654.58      577.88     19.39 o 
   0  -3  13     1917.95     1903.16     47.02 o 
   1  -3  13        0.80       -8.65     11.01 o 
   2  -3  13      398.30      377.61     19.10 o 
   3  -3  13      218.71      188.35     25.26 o 
   4  -3  13      169.23      185.73     16.67 o 
   5  -3  13      416.73      393.40     25.13 o 
   6  -3  13     1271.48     1211.89     47.84 o 
   7  -3  13      263.38      256.39     26.73 o 
   8  -3  13      397.46      323.92     49.23 o 
   9  -3  13       27.79       -4.56     29.78 o 
 -11  -2  13       42.66       51.73     25.83 o 
 -10  -2  13       32.02       16.99     16.21 o 
  -9  -2  13        4.92       -8.34     15.85 o 
  -8  -2  13      164.56      177.85     22.49 o 
  -7  -2  13      338.46      281.22     20.30 o 
  -6  -2  13       71.43       71.59     12.96 o 
  -5  -2  13      748.34      660.20     29.63 o 
  -4  -2  13      316.81      305.07     16.72 o 
  -3  -2  13       36.62       -7.59     11.64 o 
  -2  -2  13     5987.37     5583.59    230.58 o 
  -1  -2  13      139.81      124.98     18.07 o 
   0  -2  13     3404.66     4379.81    626.58 o 
   1  -2  13     1744.03     1644.07     58.97 o 
   2  -2  13       63.49       80.26     15.37 o 
   3  -2  13       12.55       25.62     15.77 o 
   4  -2  13      895.39      761.83     30.88 o 
   5  -2  13        2.97       14.10     20.47 o 
   6  -2  13      412.24      400.28     31.91 o 
   7  -2  13        3.23       14.74     15.87 o 
   8  -2  13       18.42       35.92     23.82 o 
   9  -2  13        0.17       16.25     21.88 o 
 -11  -1  13      387.41      403.63     39.46 o 
 -10  -1  13       34.40      -15.34     15.90 o 
  -9  -1  13       11.74      -16.65     16.65 o 
  -8  -1  13      263.49      285.63     29.24 o 
  -7  -1  13      272.21      257.93     21.22 o 
  -6  -1  13      281.65      197.45     16.53 o 
  -5  -1  13      134.23      142.13     11.93 o 
  -4  -1  13     2041.54     1971.27     52.17 o 
  -3  -1  13      176.31      174.92     15.62 o 
  -2  -1  13      721.81      772.15     26.16 o 
  -1  -1  13      407.71      439.87     39.58 o 
   0  -1  13      804.37      971.81    140.64 o 
   1  -1  13      121.49      120.45     14.77 o 
   2  -1  13       41.22       33.52     13.65 o 
   3  -1  13      562.02      496.06     24.26 o 
   4  -1  13      111.84      129.41     34.11 o 
   5  -1  13      317.95      286.00     24.06 o 
   6  -1  13       82.15       81.23     17.92 o 
   7  -1  13      332.16      305.49     34.59 o 
   8  -1  13       92.29      115.97     31.77 o 
   9  -1  13       12.21      -41.03     41.03 o 
 -10   0  13       10.50       35.76     21.57 o 
  -9   0  13       13.83       22.07     19.32 o 
  -8   0  13       19.46       11.70     14.86 o 
  -7   0  13      150.89      134.19     17.85 o 
  -6   0  13       32.40       25.03     12.85 o 
  -5   0  13        8.82       31.16      8.65 o 
  -4   0  13      125.85      106.23     13.39 o 
  -3   0  13       25.95       19.16     12.15 o 
  -2   0  13      901.56     1029.53     37.89 o 
  -1   0  13      101.50      178.52     21.32 o 
   0   0  13     1104.72     1561.35     84.48 o 
   1   0  13      925.49     1017.44     66.74 o 
   2   0  13      226.58      175.59     16.53 o 
   3   0  13      777.04      750.17     28.40 o 
   4   0  13      746.15      743.64     31.60 o 
   5   0  13      389.06      385.51     25.83 o 
   6   0  13      148.48      105.63     26.29 o 
   7   0  13       99.07       82.97     23.53 o 
   8   0  13      501.13      438.54     52.90 o 
 -10   1  13       73.73       68.83     29.57 o 
  -9   1  13      172.99      140.31     22.07 o 
  -8   1  13       50.98       58.14     17.15 o 
  -7   1  13      760.47      728.22     33.06 o 
  -6   1  13       34.49       32.31     13.53 o 
  -5   1  13      355.26      350.50     16.57 o 
  -4   1  13     1506.00     1496.26     44.86 o 
  -3   1  13      304.55      301.12     20.87 o 
  -2   1  13     1180.16     1540.00     51.17 o 
  -1   1  13       15.01       -1.43     11.70 o 
   0   1  13      239.59      323.75     20.28 o 
   1   1  13      612.45      662.83     33.88 o 
   2   1  13       34.98       32.15     16.53 o 
   3   1  13      376.77      402.88     22.39 o 
   4   1  13      336.21      325.52     21.33 o 
   5   1  13      108.98      138.27     23.41 o 
   6   1  13       11.18       -6.99     20.90 o 
   7   1  13       11.47      -15.66     24.81 o 
   8   1  13       13.96       36.16     24.70 o 
 -10   2  13        5.93       20.42     22.74 o 
  -9   2  13      251.93      236.74     30.29 o 
  -8   2  13       25.75       10.10     15.32 o 
  -7   2  13      232.35      218.53     38.21 o 
  -6   2  13       98.11       96.12     15.81 o 
  -5   2  13      396.41      390.24     22.22 o 
  -4   2  13      496.23      540.78     19.88 o 
  -3   2  13        0.99       -4.74     13.26 o 
  -2   2  13     1342.77     1693.17    144.22 o 
  -1   2  13      977.03     1395.75     87.50 o 
   0   2  13      586.73      711.80     55.28 o 
   1   2  13     1042.04     1029.97     42.94 o 
   2   2  13      100.35       96.39     20.10 o 
   3   2  13     3491.51     3350.49     85.77 o 
   4   2  13       67.15       50.46     19.56 o 
   5   2  13       22.30       23.73     25.00 o 
   6   2  13       29.45       11.30     21.55 o 
   7   2  13        0.51       11.39     22.02 o 
   8   2  13       16.07       25.66     31.69 o 
 -10   3  13       46.48       47.94     47.94 o 
  -9   3  13      191.54      186.58     29.23 o 
  -8   3  13      202.94      172.14     20.29 o 
  -7   3  13      245.77      250.76     17.83 o 
  -6   3  13      243.77      245.35     22.93 o 
  -5   3  13       24.75       18.92     13.70 o 
  -4   3  13      275.29      280.96     15.26 o 
  -3   3  13        9.24        2.79     13.45 o 
  -2   3  13       55.41       77.65     13.12 o 
  -1   3  13      541.97      623.95     70.77 o 
   0   3  13      414.06      435.94     23.99 o 
   1   3  13      627.72      563.25     30.30 o 
   2   3  13     2334.19     2195.71     62.58 o 
   3   3  13      535.00      505.18     31.40 o 
   4   3  13      303.58      281.15     25.81 o 
   5   3  13        3.40      -12.85     27.17 o 
   6   3  13      245.65      273.86     30.34 o 
   7   3  13       72.25       88.19     48.27 o 
 -10   4  13       24.38      -12.28     29.92 o 
  -9   4  13        3.47        3.97     28.45 o 
  -8   4  13      119.75      122.37     36.51 o 
  -7   4  13       37.56       23.29     13.28 o 
  -6   4  13      222.22      230.10     16.93 o 
  -5   4  13      163.06      148.88     13.40 o 
  -4   4  13      385.99      353.41     22.67 o 
  -3   4  13       10.82       32.94     15.06 o 
  -2   4  13       24.36       38.81     11.70 o 
  -1   4  13       14.29       -5.87     15.01 o 
   0   4  13      963.79      998.55     34.32 o 
   1   4  13       20.52       18.98     16.11 o 
   2   4  13      138.61      122.79     20.10 o 
   3   4  13      736.49      663.80     33.21 o 
   4   4  13      392.50      392.43     47.38 o 
   5   4  13      116.79      129.06     25.46 o 
   6   4  13      549.07      497.96     41.61 o 
   7   4  13       54.58       83.67     44.12 o 
  -9   5  13       28.12       20.37     69.70 o 
  -8   5  13       75.47       81.17     29.70 o 
  -7   5  13       66.25       85.51     26.10 o 
  -6   5  13       90.40       82.32     14.19 o 
  -5   5  13      203.00      193.60     14.19 o 
  -4   5  13       74.80       60.65     13.11 o 
  -3   5  13      984.61      968.07     33.10 o 
  -2   5  13        4.73       -3.31     13.22 o 
  -1   5  13      212.51      199.18     17.98 o 
   0   5  13      479.92      462.46     25.71 o 
   1   5  13      173.57      157.89     17.89 o 
   2   5  13       75.34       39.97     20.56 o 
   3   5  13      286.78      264.34     23.58 o 
   4   5  13      592.38      595.64     37.35 o 
   5   5  13      133.59       68.45     28.20 o 
   6   5  13      534.89      587.83     51.58 o 
  -9   6  13        6.16        3.09     28.60 o 
  -8   6  13      173.66      158.59     34.92 o 
  -7   6  13      155.34       92.27     23.90 o 
  -6   6  13      591.11      592.07     39.83 o 
  -5   6  13      117.57      111.84     13.18 o 
  -4   6  13      410.97      370.72     18.42 o 
  -3   6  13        2.44       -9.72     15.57 o 
  -2   6  13        0.09       -6.92     21.88 o 
  -1   6  13      387.91      395.83     22.49 o 
   0   6  13      639.85      662.70     50.36 o 
   1   6  13       14.95       23.48     27.21 o 
   2   6  13      254.02      246.22     21.24 o 
   3   6  13        3.79       12.40     20.33 o 
   4   6  13      343.94      368.86     25.76 o 
   5   6  13       18.51       -0.73     41.03 o 
   6   6  13       33.25       27.21     23.30 o 
  -8   7  13      178.49      194.40     46.03 o 
  -7   7  13       77.70       47.51     20.61 o 
  -6   7  13      512.61      448.89     37.88 o 
  -5   7  13       69.32       59.42     21.87 o 
  -4   7  13       80.07       67.79     16.06 o 
  -3   7  13       13.29       33.16     18.04 o 
  -2   7  13       30.39       17.59     15.50 o 
  -1   7  13      368.32      339.95     21.50 o 
   0   7  13       10.70       26.54     15.55 o 
   1   7  13       51.05       46.32     15.68 o 
   2   7  13      366.42      325.75     36.00 o 
   3   7  13       27.82       13.92     21.13 o 
   4   7  13      769.50      764.87     47.32 o 
   5   7  13      271.44      291.30     27.91 o 
  -7   8  13      102.37       54.59     20.62 o 
  -6   8  13      657.86      618.13     42.63 o 
  -5   8  13      110.11       96.38     19.07 o 
  -4   8  13       15.89       10.21     14.60 o 
  -3   8  13       31.29       39.24     16.66 o 
  -2   8  13       59.94       34.07     16.26 o 
  -1   8  13      308.61      324.76     24.89 o 
   0   8  13      433.72      439.76     86.36 o 
   1   8  13        0.09      -17.02     17.02 o 
   2   8  13      465.97      534.32     38.01 o 
   3   8  13      104.21      135.15     22.84 o 
   4   8  13       71.77       83.97     24.17 o 
  -6   9  13        2.04       32.95     24.16 o 
  -5   9  13      308.81      246.15     24.01 o 
  -4   9  13       65.49       68.82     30.99 o 
  -3   9  13       32.02        5.78     18.75 o 
  -2   9  13      240.36      220.26     30.49 o 
  -1   9  13      292.06      272.78     34.23 o 
   0   9  13      331.79      254.25     34.56 o 
   1   9  13      101.46      111.75     38.58 o 
   2   9  13        2.54      -28.15     31.65 o 
   3   9  13        4.22       -1.26     37.50 o 
  -5  10  13        5.92       10.05     22.80 o 
  -4  10  13       95.93      117.46     29.68 o 
  -3  10  13      160.11      241.24     47.94 o 
  -2  10  13      149.91      163.92     30.06 o 
  -1  10  13       58.45       57.48     21.61 o 
   0  10  13       63.90       43.39     21.90 o 
   1  10  13        9.05      -19.89     19.89 o 
  -3 -15  14        3.23       16.57     18.09 o 
  -2 -15  14        2.38       15.49     22.65 o 
  -1 -15  14       51.72       42.68     18.47 o 
   0 -15  14      215.79      284.88     49.67 o 
   1 -15  14       28.95       46.65     26.73 o 
   2 -15  14      103.47      122.98     17.44 o 
   3 -15  14      144.40      140.00     14.67 o 
  -5 -14  14       45.24       20.66     22.94 o 
  -4 -14  14      104.94       99.83     25.61 o 
  -3 -14  14        2.25       -5.35     18.90 o 
  -2 -14  14        3.23      -11.78     17.53 o 
  -1 -14  14        0.54      -13.53     19.89 o 
   0 -14  14      897.60     1103.52     63.76 o 
   1 -14  14       29.35       41.16     21.82 o 
   2 -14  14       39.49       51.41     29.41 o 
   3 -14  14      286.60      254.92     23.67 o 
   4 -14  14        7.20      -13.38     13.38 o 
   5 -14  14      399.84      357.26     40.22 o 
  -6 -13  14       46.07       69.85     29.19 o 
  -5 -13  14       25.56        7.06     25.88 o 
  -4 -13  14        1.91       43.81     36.25 o 
  -3 -13  14       12.81      -20.55     44.45 o 
  -2 -13  14      367.64      444.82     67.94 o 
  -1 -13  14        2.84       16.67      9.51 o 
   0 -13  14      161.88      176.24     77.68 o 
   1 -13  14      594.99      583.87     25.16 o 
   2 -13  14       21.66        0.05     16.07 o 
   3 -13  14      476.12      482.85     68.71 o 
   4 -13  14      193.88      168.62     19.73 o 
   5 -13  14      102.28       81.76     19.63 o 
  -7 -12  14       14.66       39.78     28.31 o 
  -6 -12  14        0.72      -25.15     25.15 o 
  -5 -12  14        5.81       25.86     17.51 o 
  -4 -12  14      432.27      449.77     34.19 o 
  -3 -12  14        0.06        4.86     14.54 o 
  -2 -12  14      506.35      533.18     23.80 o 
  -1 -12  14      404.82      439.63     29.65 o 
   0 -12  14      352.60      349.85     12.75 o 
   1 -12  14      237.16      206.64     15.19 o 
   2 -12  14        4.49        0.97     12.39 o 
   3 -12  14      108.13       71.44     16.20 o 
   4 -12  14      341.46      277.70     23.99 o 
   5 -12  14      183.36      205.54     62.75 o 
   6 -12  14       51.48       51.69     22.72 o 
  -8 -11  14       27.84      -31.03     31.03 o 
  -7 -11  14       67.17       29.63     29.63 o 
  -6 -11  14      251.02      232.78     45.59 o 
  -5 -11  14        9.30        3.88     16.79 o 
  -4 -11  14      409.37      450.44     24.62 o 
  -3 -11  14        0.55        0.70     18.24 o 
  -2 -11  14      405.08      465.13     27.65 o 
  -1 -11  14      285.96      282.93     14.73 o 
   0 -11  14      261.60      227.93     10.92 o 
   1 -11  14     1398.43     1549.55     65.20 o 
   2 -11  14      214.05      181.00     15.30 o 
   3 -11  14      198.86      182.76     10.12 o 
   4 -11  14       88.95       91.50     30.26 o 
   5 -11  14      487.79      498.87     39.04 o 
   6 -11  14       30.88       88.08     25.37 o 
   7 -11  14       11.07       44.70     19.26 o 
  -8 -10  14        1.12       21.54     31.54 o 
  -7 -10  14       48.30       67.50     53.01 o 
  -6 -10  14       97.51       76.91     21.06 o 
  -5 -10  14       81.06       66.88     15.40 o 
  -4 -10  14       35.50       44.93     12.61 o 
  -3 -10  14      214.14      218.79     15.51 o 
  -2 -10  14        8.91       27.71     14.43 o 
  -1 -10  14       28.05       44.87      7.14 o 
   0 -10  14        5.50        1.31      8.59 o 
   1 -10  14     1215.01     1146.05     41.26 o 
   2 -10  14        0.69       -0.29      9.14 o 
   3 -10  14      358.14      361.49     17.00 o 
   4 -10  14      117.05      132.72     13.85 o 
   5 -10  14       25.15        9.04     18.01 o 
   6 -10  14      271.34      253.66     30.44 o 
   7 -10  14      180.14      205.65     33.38 o 
  -9  -9  14       70.99       89.12     22.54 o 
  -8  -9  14       46.17       64.78     27.58 o 
  -7  -9  14       22.60       25.61     31.95 o 
  -6  -9  14      500.51      528.71     49.37 o 
  -5  -9  14       40.04       27.95     17.24 o 
  -4  -9  14      384.82      410.45     34.26 o 
  -3  -9  14      198.94      259.51     17.11 o 
  -2  -9  14        3.05        3.69     14.22 o 
  -1  -9  14      354.50      351.08     20.63 o 
   0  -9  14      467.31      442.99     25.01 o 
   1  -9  14      140.00      181.13     21.97 o 
   2  -9  14       74.76       69.26     12.10 o 
   3  -9  14      237.08      225.34     14.13 o 
   4  -9  14        2.09      -12.41     12.41 o 
   5  -9  14       13.77        8.57     13.31 o 
   6  -9  14      346.90      303.66     37.06 o 
   7  -9  14      159.04      155.36     35.95 o 
   8  -9  14        2.69       27.20     22.65 o 
  -9  -8  14       49.75       71.17     67.86 o 
  -8  -8  14      368.57      391.90     39.56 o 
  -7  -8  14       56.82       36.04     17.90 o 
  -6  -8  14       16.25       22.80     16.88 o 
  -5  -8  14      127.73      124.88     16.43 o 
  -4  -8  14        6.28       17.31     11.57 o 
  -3  -8  14     1137.15     1085.65     31.10 o 
  -2  -8  14        8.18       15.19      4.82 o 
  -1  -8  14     1384.32     1396.78     40.08 o 
   0  -8  14        0.23       -4.96     10.17 o 
   1  -8  14     2527.60     2305.90     75.77 o 
   2  -8  14        1.80      -12.37     15.27 o 
   3  -8  14        8.73        9.82     11.75 o 
   4  -8  14      368.23      333.61     25.45 o 
   5  -8  14        0.69        6.58     16.34 o 
   6  -8  14      371.94      353.22     37.28 o 
   7  -8  14       93.86       89.55     25.95 o 
   8  -8  14       11.10       31.91     25.07 o 
  -9  -7  14      147.81      117.24     27.86 o 
  -8  -7  14      271.30      263.49     30.73 o 
  -7  -7  14      309.07      284.16     24.24 o 
  -6  -7  14       37.24       33.45     16.58 o 
  -5  -7  14     1147.95     1114.51     36.88 o 
  -4  -7  14       23.10       17.05     11.64 o 
  -3  -7  14        3.09       -2.60     14.63 o 
  -2  -7  14      428.89      413.22     21.23 o 
  -1  -7  14     1408.53     1412.06     40.90 o 
   0  -7  14      248.71      244.66     19.16 o 
   1  -7  14      116.63      114.39     35.83 o 
   2  -7  14     3911.99     3909.05     88.95 o 
   3  -7  14      193.68      167.83     19.64 o 
   4  -7  14      369.60      384.80     38.01 o 
   5  -7  14       16.08       19.51     13.70 o 
   6  -7  14      391.47      389.45     33.48 o 
   7  -7  14       22.17      -21.32     23.75 o 
   8  -7  14        2.27       20.66     26.03 o 
 -10  -6  14       72.39       23.78     61.36 o 
  -9  -6  14       58.79       91.20     29.90 o 
  -8  -6  14      468.09      421.78     27.56 o 
  -7  -6  14       22.68       19.03     16.76 o 
  -6  -6  14      156.24      153.68     21.03 o 
  -5  -6  14     1977.06     1951.77     53.13 o 
  -4  -6  14       67.55       85.33     14.37 o 
  -3  -6  14      704.55      706.95     26.37 o 
  -2  -6  14       40.08       45.65     15.52 o 
  -1  -6  14      860.56      776.40     26.74 o 
   0  -6  14      891.45      863.47     30.15 o 
   1  -6  14      372.03      377.60     24.56 o 
   2  -6  14      357.19      370.83     18.62 o 
   3  -6  14       16.19        5.66     13.94 o 
   4  -6  14      308.85      284.42     19.70 o 
   5  -6  14        4.08      -14.17     14.17 o 
   6  -6  14      160.31      140.41     34.62 o 
   7  -6  14      519.57      540.51     36.73 o 
   8  -6  14        0.46       -3.82     37.72 o 
 -10  -5  14      217.93      285.98     45.99 o 
  -9  -5  14        8.65        3.52     29.55 o 
  -8  -5  14      137.44      154.84     18.53 o 
  -7  -5  14       14.52        0.92     13.76 o 
  -6  -5  14      139.54      154.60     23.14 o 
  -5  -5  14     2168.54     2167.86     66.66 o 
  -4  -5  14      156.31      155.44     13.06 o 
  -3  -5  14     2047.16     2081.59     49.41 o 
  -2  -5  14       74.34       71.33     12.05 o 
  -1  -5  14      513.01      474.68     20.76 o 
   0  -5  14        9.68       -4.29     11.63 o 
   1  -5  14        0.66       -9.03     12.19 o 
   2  -5  14     2040.67     1918.82     53.85 o 
   3  -5  14        1.70        0.87     11.32 o 
   4  -5  14        2.48      -12.61     13.90 o 
   5  -5  14      134.66      139.75     21.03 o 
   6  -5  14       10.86       -8.11     17.72 o 
   7  -5  14      458.92      414.94     33.40 o 
   8  -5  14       27.10       37.20     26.32 o 
 -10  -4  14      153.40      200.50     38.68 o 
  -9  -4  14       10.91      -15.05     15.05 o 
  -8  -4  14       87.05       60.41     17.26 o 
  -7  -4  14      316.43      316.42     48.21 o 
  -6  -4  14     1044.89      969.38     32.07 o 
  -5  -4  14      661.30      650.80     24.93 o 
  -4  -4  14        4.83       14.46     11.36 o 
  -3  -4  14      121.16      129.15     14.39 o 
  -2  -4  14        2.70        4.47     10.05 o 
  -1  -4  14      316.33      280.35     17.26 o 
   0  -4  14      149.36      143.73     15.74 o 
   1  -4  14        4.45        2.01     14.04 o 
   2  -4  14      395.74      365.81     24.40 o 
   3  -4  14      798.99      810.14     31.02 o 
   4  -4  14       59.91       38.95     25.77 o 
   5  -4  14      267.66      271.72     21.94 o 
   6  -4  14      115.16       68.39     29.00 o 
   7  -4  14      269.56      242.68     28.37 o 
   8  -4  14       33.04        7.79     27.20 o 
 -10  -3  14       84.96      112.05     29.08 o 
  -9  -3  14      118.38      142.92     19.28 o 
  -8  -3  14       30.45       58.30     21.21 o 
  -7  -3  14       16.62        8.84     13.17 o 
  -6  -3  14        3.34       14.56     12.75 o 
  -5  -3  14       90.25       87.38     17.53 o 
  -4  -3  14      563.78      520.07     30.53 o 
  -3  -3  14     1770.00     1647.32     40.82 o 
  -2  -3  14        7.09        6.64     11.81 o 
  -1  -3  14      269.34      236.06     16.84 o 
   0  -3  14     1466.64     1403.74     81.24 o 
   1  -3  14        0.63       -3.23     13.92 o 
   2  -3  14      902.08      839.91     30.02 o 
   3  -3  14      125.11      120.05     15.88 o 
   4  -3  14      310.85      267.78     25.18 o 
   5  -3  14     1549.12     1602.80     55.47 o 
   6  -3  14      237.28      193.19     20.79 o 
   7  -3  14      146.59      109.61     31.94 o 
   8  -3  14       80.16      123.72     26.23 o 
 -10  -2  14       38.47       62.55     27.05 o 
  -9  -2  14      407.13      385.79     40.07 o 
  -8  -2  14       34.68       41.69     26.91 o 
  -7  -2  14      275.28      232.52     22.04 o 
  -6  -2  14      717.98      663.22     34.01 o 
  -5  -2  14     1038.27     1035.93     39.76 o 
  -4  -2  14      965.63      943.74     30.00 o 
  -3  -2  14      573.09      549.79     21.26 o 
  -2  -2  14     1849.04     1795.45    141.44 o 
  -1  -2  14       75.51       71.67     11.61 o 
   0  -2  14     1325.32     1598.99    221.58 o 
   1  -2  14      294.60      278.11     17.92 o 
   2  -2  14      255.21      228.77     26.55 o 
   3  -2  14      328.00      319.54     25.80 o 
   4  -2  14     1893.15     1742.22     66.73 o 
   5  -2  14      392.56      412.02     58.94 o 
   6  -2  14       16.10        7.12     23.94 o 
   7  -2  14       74.07       68.69     21.14 o 
   8  -2  14       16.62       62.57     31.80 o 
 -10  -1  14       37.69       70.34     19.71 o 
  -9  -1  14      245.08      205.74     24.07 o 
  -8  -1  14        6.10       54.01     39.45 o 
  -7  -1  14      958.10      844.49     32.97 o 
  -6  -1  14       26.73       36.47     12.75 o 
  -5  -1  14        3.47        1.58     12.27 o 
  -4  -1  14     2009.09     2039.60     48.80 o 
  -3  -1  14      488.84      508.73     24.25 o 
  -2  -1  14     1976.07     2357.23    203.85 o 
  -1  -1  14      125.90      162.84     14.32 o 
   0  -1  14       95.48      107.71     18.22 o 
   1  -1  14      175.23      181.91     25.77 o 
   2  -1  14       43.37       64.99     24.28 o 
   3  -1  14      954.18      953.70     41.86 o 
   4  -1  14       21.03      -15.60     27.14 o 
   5  -1  14       89.57       92.94     21.95 o 
   6  -1  14        3.01       17.60     21.06 o 
   7  -1  14       56.09       56.89     81.25 o 
   8  -1  14       29.19       29.38     19.97 o 
 -10   0  14       83.29      167.05     78.45 o 
  -9   0  14       72.31      105.66     21.36 o 
  -8   0  14      133.43      119.37     17.72 o 
  -7   0  14      103.98       82.42     22.03 o 
  -6   0  14       16.13        3.07     15.07 o 
  -5   0  14       71.77       95.05     12.84 o 
  -4   0  14      906.08      927.12     30.04 o 
  -3   0  14       79.77      113.56     13.43 o 
  -2   0  14     3312.23     4875.65    141.00 o 
  -1   0  14       36.37       67.72     14.96 o 
   0   0  14      574.26      761.31     42.12 o 
   1   0  14      966.97      950.23     44.74 o 
   2   0  14      130.65      150.05     20.43 o 
   3   0  14     1535.87     1470.99     46.09 o 
   4   0  14      148.71      100.08     17.84 o 
   5   0  14      181.53      186.50     34.06 o 
   6   0  14      120.76      110.89     22.35 o 
   7   0  14      114.71       91.65     25.35 o 
   8   0  14      182.52      219.44     74.41 o 
 -10   1  14       59.97       54.43     24.25 o 
  -9   1  14       18.32       26.86     17.11 o 
  -8   1  14        2.25      -16.78     16.78 o 
  -7   1  14      187.17      185.28     42.27 o 
  -6   1  14       11.88        5.44     15.49 o 
  -5   1  14       15.69       18.09     10.91 o 
  -4   1  14      798.37      731.78     28.94 o 
  -3   1  14        1.84       13.13     12.82 o 
  -2   1  14        7.15        0.74     12.85 o 
  -1   1  14      314.67      536.95     21.21 o 
   0   1  14      470.92      555.78     26.55 o 
   1   1  14     1626.05     1742.11     81.72 o 
   2   1  14        0.29       -6.53     17.21 o 
   3   1  14      914.15      893.57     35.21 o 
   4   1  14       62.73       41.67     16.99 o 
   5   1  14       51.40      109.92     29.62 o 
   6   1  14      152.78      107.83     29.42 o 
   7   1  14       43.91        0.11     28.97 o 
   8   1  14      284.92      282.28     76.14 o 
 -10   2  14       61.27       53.67     29.12 o 
  -9   2  14      202.88      197.12     24.92 o 
  -8   2  14       27.14       29.42     16.45 o 
  -7   2  14       21.64       31.34     16.54 o 
  -6   2  14      181.39      192.27     15.70 o 
  -5   2  14      329.81      323.50     16.80 o 
  -4   2  14      427.82      466.43     21.84 o 
  -3   2  14       16.96       23.30     16.10 o 
  -2   2  14      408.52      496.32     34.36 o 
  -1   2  14      614.63      861.09     63.57 o 
   0   2  14     1393.65     1609.62     73.78 o 
   1   2  14      965.07      925.89     36.99 o 
   2   2  14      137.82      129.25     17.70 o 
   3   2  14       71.33       51.41     17.83 o 
   4   2  14       53.57       70.72     28.40 o 
   5   2  14       14.14       52.27     27.52 o 
   6   2  14      170.79       71.80     35.70 o 
   7   2  14       16.81      -22.28     31.47 o 
 -10   3  14        1.92      -41.98     41.98 o 
  -9   3  14      786.81      804.50     53.55 o 
  -8   3  14       11.29       36.10     22.54 o 
  -7   3  14      116.78       81.52     12.61 o 
  -6   3  14       83.14       97.18     11.11 o 
  -5   3  14        9.97        3.00     10.39 o 
  -4   3  14      131.07      125.56     15.17 o 
  -3   3  14     2287.68     2250.96     62.81 o 
  -2   3  14      542.32      766.29     34.04 o 
  -1   3  14     1692.18     2041.07    142.40 o 
   0   3  14     1426.65     1789.82     59.73 o 
   1   3  14     1370.68     1322.67     52.61 o 
   2   3  14       23.81      -11.20     16.13 o 
   3   3  14       62.50       80.94     22.36 o 
   4   3  14       28.35      -20.10     24.81 o 
   5   3  14       50.51       76.78     36.47 o 
   6   3  14       68.16       59.79     29.40 o 
   7   3  14       41.81       26.44     24.17 o 
  -9   4  14       31.10       39.78     32.79 o 
  -8   4  14        7.39       14.15     23.27 o 
  -7   4  14       29.54       82.53     18.96 o 
  -6   4  14       79.17       64.50     13.60 o 
  -5   4  14        0.82       11.30     14.74 o 
  -4   4  14       11.14       -3.36     13.33 o 
  -3   4  14      648.94      636.32     34.18 o 
  -2   4  14      172.45      220.78     57.58 o 
  -1   4  14      275.12      330.42     31.65 o 
   0   4  14      107.56      111.93     19.04 o 
   1   4  14     1504.95     1518.83     80.89 o 
   2   4  14       55.59       46.33     19.93 o 
   3   4  14      799.12      842.99     41.36 o 
   4   4  14      519.90      479.92     52.94 o 
   5   4  14        8.18       12.66     26.59 o 
   6   4  14       20.89       15.78     65.47 o 
  -9   5  14       80.10       72.64     41.69 o 
  -8   5  14       12.98      -30.88     30.88 o 
  -7   5  14        0.08        9.74     20.23 o 
  -6   5  14      189.86      161.37     13.16 o 
  -5   5  14        1.37        0.53     18.44 o 
  -4   5  14       47.28       43.62     14.38 o 
  -3   5  14     1137.30     1136.78     38.28 o 
  -2   5  14      182.77      220.24     33.27 o 
  -1   5  14       64.50       86.23     17.04 o 
   0   5  14        1.05        2.60     16.63 o 
   1   5  14      378.35      378.73     23.54 o 
   2   5  14      492.92      472.25     27.48 o 
   3   5  14        7.23       40.45     17.65 o 
   4   5  14      467.58      408.36     36.26 o 
   5   5  14        2.62       -1.54     35.44 o 
   6   5  14      148.82      171.52     48.16 o 
  -8   6  14       36.09       35.15     34.34 o 
  -7   6  14        9.97        1.45     19.71 o 
  -6   6  14       16.63      -14.36     14.84 o 
  -5   6  14      487.51      450.54     25.36 o 
  -4   6  14       90.05      114.46     17.52 o 
  -3   6  14        8.28       -6.47     13.32 o 
  -2   6  14      497.61      460.30     22.91 o 
  -1   6  14        3.78       12.83     13.04 o 
   0   6  14      179.30      179.40     18.31 o 
   1   6  14      506.45      496.60     27.23 o 
   2   6  14      100.02      114.66     17.57 o 
   3   6  14       52.37       31.48     15.71 o 
   4   6  14      349.53      356.49     31.41 o 
   5   6  14        1.61      -16.78     29.03 o 
  -8   7  14       77.84       67.57     29.19 o 
  -7   7  14       41.67       28.61     56.87 o 
  -6   7  14        3.06      -17.88     17.88 o 
  -5   7  14      124.87      103.61     17.41 o 
  -4   7  14       66.76       57.22     16.66 o 
  -3   7  14      631.27      653.48     30.43 o 
  -2   7  14       87.24       45.30     12.99 o 
  -1   7  14       19.41       20.94     18.31 o 
   0   7  14      258.17      203.77     18.52 o 
   1   7  14      311.59      330.56     30.41 o 
   2   7  14      193.78      168.59     23.77 o 
   3   7  14      138.54      122.74     47.87 o 
   4   7  14      123.69       75.85     27.13 o 
  -7   8  14      378.85      348.99     35.61 o 
  -6   8  14      162.96      186.94     48.67 o 
  -5   8  14       43.77       25.30     16.31 o 
  -4   8  14       16.79       11.27     22.45 o 
  -3   8  14      104.86       91.40     40.33 o 
  -2   8  14       26.91       46.91     21.39 o 
  -1   8  14       78.14       69.07     17.30 o 
   0   8  14      521.27      539.50     36.26 o 
   1   8  14       43.12       23.45     23.25 o 
   2   8  14      240.41      276.27     42.17 o 
   3   8  14        4.57      -16.80     23.01 o 
  -6   9  14       92.92      114.92     23.45 o 
  -5   9  14        1.80        7.88     27.61 o 
  -4   9  14        8.35       15.25     20.68 o 
  -3   9  14       90.47       82.15     53.89 o 
  -2   9  14        1.84      -28.92     28.92 o 
  -1   9  14      116.93      181.58     28.66 o 
   0   9  14      113.85      115.77     25.19 o 
   1   9  14        0.84      -39.06     42.79 o 
   2   9  14       47.43       68.06     25.38 o 
  -4  10  14        8.52        7.34     27.25 o 
  -3  10  14      398.74      439.00     40.65 o 
  -2  10  14      110.96      106.73     26.18 o 
  -1  10  14        5.23      -11.38     35.70 o 
   0  10  14        5.09       -1.74     79.81 o 
  -3 -15  15       47.35       35.24     19.06 o 
  -2 -15  15      205.54      248.36     49.85 o 
  -1 -15  15        9.61       13.23     19.12 o 
   0 -15  15      175.04      227.34     24.04 o 
   1 -15  15       22.67       39.67     18.65 o 
   2 -15  15       64.73       87.28     15.94 o 
   3 -15  15       55.49       66.41     13.40 o 
  -5 -14  15        4.78       16.76     22.87 o 
  -4 -14  15       15.85       29.04     18.22 o 
  -3 -14  15       30.60        8.53     19.37 o 
  -2 -14  15      532.12      530.28     41.00 o 
  -1 -14  15       31.34       23.37     20.97 o 
   0 -14  15      563.22      668.69     59.89 o 
   1 -14  15        8.19       12.16     18.69 o 
   2 -14  15      146.72      173.27     23.64 o 
   3 -14  15      209.14      241.97     25.37 o 
   4 -14  15       25.80        8.60     15.59 o 
  -6 -13  15      382.92      413.95     54.34 o 
  -5 -13  15       56.43       23.61     47.46 o 
  -4 -13  15       10.24       31.19     16.15 o 
  -3 -13  15      127.93      118.84     25.75 o 
  -2 -13  15      299.32      348.29     36.32 o 
  -1 -13  15       33.44       35.03     20.11 o 
   0 -13  15      122.83      119.43     32.88 o 
   1 -13  15      544.10      577.36     34.91 o 
   2 -13  15      474.64      526.92     47.09 o 
   3 -13  15      282.59      314.79     25.23 o 
   4 -13  15       13.67       30.43     25.88 o 
   5 -13  15      173.52      199.99     25.73 o 
  -7 -12  15      176.63      242.85     47.20 o 
  -6 -12  15        5.33       44.48     38.23 o 
  -5 -12  15      293.85      293.75     27.65 o 
  -4 -12  15      209.64      262.55     27.83 o 
  -3 -12  15      255.50      210.42     34.01 o 
  -2 -12  15      249.63      258.85     23.23 o 
  -1 -12  15      103.98       94.27     19.31 o 
   0 -12  15      221.31      227.17     12.18 o 
   1 -12  15      490.00      471.95     16.52 o 
   2 -12  15        0.70        1.62     16.47 o 
   3 -12  15       50.52       57.96     15.52 o 
   4 -12  15       37.81       53.11     15.96 o 
   5 -12  15      114.21       82.27     26.91 o 
   6 -12  15      283.55      190.50     34.85 o 
  -7 -11  15       98.04      112.27     30.95 o 
  -6 -11  15      430.11      465.93     65.07 o 
  -5 -11  15      247.51      250.20     24.47 o 
  -4 -11  15      378.22      444.51     25.70 o 
  -3 -11  15        2.34      -12.72     14.67 o 
  -2 -11  15       26.72       26.35     14.98 o 
  -1 -11  15      236.15      246.57     11.36 o 
   0 -11  15      179.96      154.24     14.41 o 
   1 -11  15      508.58      464.13     19.85 o 
   2 -11  15        4.70       -9.25     11.88 o 
   3 -11  15        4.92       -1.01      8.86 o 
   4 -11  15        6.20       -8.97     18.75 o 
   5 -11  15       22.69      -26.47     26.47 o 
   6 -11  15       31.86      -15.66     23.53 o 
  -8 -10  15      118.89      173.30     39.70 o 
  -7 -10  15       48.03       53.11     35.53 o 
  -6 -10  15       27.89       24.58     25.66 o 
  -5 -10  15       11.32       25.01     14.46 o 
  -4 -10  15      604.62      645.95     43.02 o 
  -3 -10  15       74.25       65.13     15.66 o 
  -2 -10  15       27.68       54.44     14.26 o 
  -1 -10  15      582.49      616.99     25.31 o 
   0 -10  15     1454.22     1429.48     45.16 o 
   1 -10  15      138.73      148.31     10.94 o 
   2 -10  15        0.11      -10.99     10.99 o 
   3 -10  15       16.23       18.71     10.87 o 
   4 -10  15      497.85      459.02     42.13 o 
   5 -10  15      290.72      283.66     33.23 o 
   6 -10  15      566.30      586.88     53.89 o 
   7 -10  15       30.70        9.19     21.47 o 
  -8  -9  15        1.11      -21.43     21.43 o 
  -7  -9  15      176.68      176.25     25.56 o 
  -6  -9  15       73.55       62.09     19.69 o 
  -5  -9  15       55.54       72.57     13.83 o 
  -4  -9  15      119.64      101.36     15.91 o 
  -3  -9  15       93.72      107.36     14.50 o 
  -2  -9  15       10.58       16.99     17.31 o 
  -1  -9  15      362.12      350.69     22.27 o 
   0  -9  15        1.87       11.13     10.60 o 
   1  -9  15      252.32      259.91     18.47 o 
   2  -9  15       12.86       18.00     25.07 o 
   3  -9  15      349.05      367.42     20.08 o 
   4  -9  15     1107.05     1211.25     86.94 o 
   5  -9  15        2.96        1.62     18.82 o 
   6  -9  15      654.82      688.57     51.03 o 
   7  -9  15       18.93      -24.70     30.88 o 
  -9  -8  15       43.26       72.05     29.26 o 
  -8  -8  15      162.69      132.90     25.29 o 
  -7  -8  15      471.30      449.18     31.70 o 
  -6  -8  15      253.82      261.60     40.40 o 
  -5  -8  15      615.95      626.86     26.54 o 
  -4  -8  15       65.42       45.37     15.22 o 
  -3  -8  15       67.43       84.72     19.12 o 
  -2  -8  15      726.70      702.54     21.36 o 
  -1  -8  15       93.58       83.29     13.78 o 
   0  -8  15       79.30       69.79     23.56 o 
   1  -8  15       23.36       68.94     17.02 o 
   2  -8  15       45.54       58.43     21.35 o 
   3  -8  15       92.46       67.86     21.41 o 
   4  -8  15      857.89      810.15     42.23 o 
   5  -8  15        1.75      -14.78     21.40 o 
   6  -8  15      218.23      184.92     31.25 o 
   7  -8  15       27.74       26.40     36.47 o 
   8  -8  15        2.01      -15.81     24.04 o 
  -9  -7  15       70.97      155.96     91.54 o 
  -8  -7  15       83.35      114.54     31.06 o 
  -7  -7  15       46.07       41.54     16.28 o 
  -6  -7  15      152.74      167.48     21.93 o 
  -5  -7  15     1558.52     1453.92     44.56 o 
  -4  -7  15      142.84      161.51     16.18 o 
  -3  -7  15     1084.60     1171.15     37.97 o 
  -2  -7  15     2350.96     2130.77     50.42 o 
  -1  -7  15      541.33      505.93     21.42 o 
   0  -7  15        0.71        5.87     10.91 o 
   1  -7  15        7.12        1.82     16.92 o 
   2  -7  15       12.90       22.36     12.10 o 
   3  -7  15      385.28      419.73     39.37 o 
   4  -7  15      334.08      335.55     41.97 o 
   5  -7  15        7.32       -4.10     14.36 o 
   6  -7  15      182.22      164.35     23.37 o 
   7  -7  15      114.12       79.63     35.15 o 
   8  -7  15       33.06       15.15     37.06 o 
 -10  -6  15      219.73      185.36     36.91 o 
  -9  -6  15       21.28       34.48     26.34 o 
  -8  -6  15      227.92      186.37     27.15 o 
  -7  -6  15      158.53      139.80     20.07 o 
  -6  -6  15      452.55      409.64     32.33 o 
  -5  -6  15      514.21      517.47     22.10 o 
  -4  -6  15      437.05      427.36     27.33 o 
  -3  -6  15      160.08      176.85     16.38 o 
  -2  -6  15       91.74      104.80     13.00 o 
  -1  -6  15      741.97      658.19     26.83 o 
   0  -6  15     3396.35     3320.32     83.84 o 
   1  -6  15       64.20       45.79     15.06 o 
   2  -6  15     1494.02     1445.95     43.29 o 
   3  -6  15      943.78      867.54     36.41 o 
   4  -6  15     1025.15      935.95     44.88 o 
   5  -6  15       95.59       72.28     18.42 o 
   6  -6  15       38.52       66.71     21.48 o 
   7  -6  15      219.77      204.84     32.94 o 
   8  -6  15       24.48       25.07     26.62 o 
 -10  -5  15       11.13       32.86     25.15 o 
  -9  -5  15      105.71      156.27     35.46 o 
  -8  -5  15       39.41       35.61     25.85 o 
  -7  -5  15      198.16      279.18     47.87 o 
  -6  -5  15      116.29       62.84     24.55 o 
  -5  -5  15     1698.65     1690.56     89.02 o 
  -4  -5  15      162.03      186.93     15.92 o 
  -3  -5  15       10.62        3.82     13.34 o 
  -2  -5  15       13.23       23.53     10.68 o 
  -1  -5  15     1818.53     1726.13     46.08 o 
   0  -5  15     1899.96     1888.55     49.27 o 
   1  -5  15      393.32      412.79     20.75 o 
   2  -5  15     1118.71     1133.11     50.18 o 
   3  -5  15      239.89      222.67     20.93 o 
   4  -5  15      117.91      130.85     20.27 o 
   5  -5  15      120.73      128.59     21.49 o 
   6  -5  15      108.75       80.84     17.44 o 
   7  -5  15       95.78       95.52     25.94 o 
   8  -5  15       16.32       48.89     44.26 o 
 -10  -4  15        3.36       23.40     28.82 o 
  -9  -4  15       17.53       -1.94     22.22 o 
  -8  -4  15      187.67      164.23     25.12 o 
  -7  -4  15      442.29      379.11     25.04 o 
  -6  -4  15     1269.96     1210.96     70.03 o 
  -5  -4  15       54.23       72.50     12.46 o 
  -4  -4  15      134.26      114.31     14.16 o 
  -3  -4  15      127.58       90.84     13.31 o 
  -2  -4  15       45.66       42.94     11.02 o 
  -1  -4  15     1353.72     1179.03     32.34 o 
   0  -4  15     1772.40     1578.76     46.16 o 
   1  -4  15      536.17      465.32     22.23 o 
   2  -4  15       61.18       30.12     23.79 o 
   3  -4  15     1840.42     1800.96     61.40 o 
   4  -4  15        4.30       -9.47     16.42 o 
   5  -4  15     1172.92     1185.78     62.41 o 
   6  -4  15       34.14        9.29     20.09 o 
   7  -4  15      220.82      221.20     26.22 o 
   8  -4  15       35.57       60.51     33.75 o 
 -10  -3  15        2.30       -2.25     26.10 o 
  -9  -3  15       20.48       19.42     17.52 o 
  -8  -3  15      161.29      145.91     17.19 o 
  -7  -3  15       75.99       79.32     17.51 o 
  -6  -3  15      520.37      480.37     21.72 o 
  -5  -3  15      499.93      477.26     21.41 o 
  -4  -3  15      215.95      232.97     18.02 o 
  -3  -3  15      983.57      953.99     29.49 o 
  -2  -3  15      263.17      269.69     15.63 o 
  -1  -3  15     1148.22     1048.38     33.70 o 
   0  -3  15      132.45      166.69     39.38 o 
   1  -3  15      259.21      225.75     25.68 o 
   2  -3  15       37.51       27.64     27.54 o 
   3  -3  15      130.47      147.69     24.17 o 
   4  -3  15      199.80      200.57     27.02 o 
   5  -3  15      158.03      151.43     22.62 o 
   6  -3  15       91.60      114.42     24.92 o 
   7  -3  15       17.94        6.71     18.38 o 
   8  -3  15       35.17       35.69     39.45 o 
 -10  -2  15       60.09       92.41     32.12 o 
  -9  -2  15        0.99        1.79     16.32 o 
  -8  -2  15      428.38      394.35     27.05 o 
  -7  -2  15       64.48       56.86     16.85 o 
  -6  -2  15      543.43      552.39     40.91 o 
  -5  -2  15      360.65      316.76     19.04 o 
  -4  -2  15     1464.18     1394.41     39.79 o 
  -3  -2  15       25.46       39.95     13.13 o 
  -2  -2  15      709.03      735.08     33.82 o 
  -1  -2  15        4.99       31.73     12.58 o 
   0  -2  15      910.53      973.39     37.94 o 
   1  -2  15      244.50      246.05     18.91 o 
   2  -2  15      212.12      225.99     21.85 o 
   3  -2  15      628.53      588.88     29.00 o 
   4  -2  15      335.31      342.31     27.73 o 
   5  -2  15      132.98      141.94     27.79 o 
   6  -2  15       22.54       67.12     35.68 o 
   7  -2  15        2.28       10.06     24.59 o 
   8  -2  15        3.34      -15.53     19.85 o 
 -10  -1  15       81.84       81.56     33.67 o 
  -9  -1  15       19.69        4.40     18.22 o 
  -8  -1  15       52.11       54.56     15.82 o 
  -7  -1  15      156.26      142.63     16.98 o 
  -6  -1  15      185.65      185.51     15.55 o 
  -5  -1  15      538.41      496.31     23.48 o 
  -4  -1  15      391.37      333.01     17.57 o 
  -3  -1  15      892.59      955.60     40.57 o 
  -2  -1  15      420.79      455.98     37.58 o 
  -1  -1  15       17.61       19.16     16.61 o 
   0  -1  15     1337.14     1613.93    138.72 o 
   1  -1  15       81.59       70.82     18.21 o 
   2  -1  15       64.69       48.97     16.82 o 
   3  -1  15      586.00      619.09     32.72 o 
   4  -1  15      134.12       89.04     25.41 o 
   5  -1  15      390.42      366.47     30.34 o 
   6  -1  15      186.59      112.66     33.53 o 
   7  -1  15        3.01      -14.04     20.74 o 
   8  -1  15       55.04       97.84     34.74 o 
 -10   0  15        8.05        3.12     26.48 o 
  -9   0  15      240.01      213.47     29.40 o 
  -8   0  15        1.22       15.06     35.62 o 
  -7   0  15       47.84       56.87     17.72 o 
  -6   0  15      487.78      516.28     18.76 o 
  -5   0  15     1156.75     1099.32     29.78 o 
  -4   0  15      822.83      770.03     26.44 o 
  -3   0  15      481.93      504.54     25.21 o 
  -2   0  15      498.74      610.29     38.96 o 
  -1   0  15      111.32      147.27     15.49 o 
   0   0  15     1617.87     2117.65    128.87 o 
   1   0  15      391.24      430.57     26.93 o 
   2   0  15       60.03       50.88     13.81 o 
   3   0  15      171.15      196.25     19.95 o 
   4   0  15       60.51       37.90     18.02 o 
   5   0  15      137.38      174.73     33.81 o 
   6   0  15       71.51       71.93     24.28 o 
   7   0  15      106.35      121.58     28.61 o 
 -10   1  15       90.09       73.90     23.76 o 
  -9   1  15      105.77       91.65     32.97 o 
  -8   1  15      135.22       82.22     16.42 o 
  -7   1  15       52.79       31.24     14.19 o 
  -6   1  15      138.26      137.48     15.07 o 
  -5   1  15      376.09      362.35     17.79 o 
  -4   1  15     1315.73     1283.42     38.19 o 
  -3   1  15      790.78      822.46     32.99 o 
  -2   1  15      570.44      730.45     40.98 o 
  -1   1  15       21.53       48.17     14.46 o 
   0   1  15     1444.35     1994.34     63.69 o 
   1   1  15      488.72      546.66     30.72 o 
   2   1  15      364.76      358.13     46.74 o 
   3   1  15       73.15      163.38     44.90 o 
   4   1  15      186.65      219.24     41.36 o 
   5   1  15      864.18      874.35     54.66 o 
   6   1  15      130.69      115.51     26.36 o 
   7   1  15       14.63       39.31     24.86 o 
 -10   2  15        7.82       31.03     31.03 o 
  -9   2  15       85.76       79.93     27.72 o 
  -8   2  15       70.93       59.51     19.49 o 
  -7   2  15       87.70      101.01     13.48 o 
  -6   2  15      322.29      311.15     19.74 o 
  -5   2  15      695.39      689.50     25.15 o 
  -4   2  15      538.25      537.60     23.34 o 
  -3   2  15       46.89       53.57     14.77 o 
  -2   2  15     1125.51     1558.56     59.63 o 
  -1   2  15      976.42     1355.45     68.10 o 
   0   2  15       22.31       25.29     13.15 o 
   1   2  15      913.03      972.72     38.71 o 
   2   2  15       55.44       39.87     18.56 o 
   3   2  15       71.61       58.73     23.96 o 
   4   2  15       44.54       29.26     24.13 o 
   5   2  15        8.43        5.36     24.10 o 
   6   2  15      317.34      314.76     33.71 o 
   7   2  15       13.67       -6.07     22.86 o 
  -9   3  15      387.13      352.33     48.89 o 
  -8   3  15      131.58      118.14     29.06 o 
  -7   3  15      148.77      122.09     16.01 o 
  -6   3  15      489.50      486.06     20.39 o 
  -5   3  15       22.04       17.90     12.28 o 
  -4   3  15      105.96      117.47     15.61 o 
  -3   3  15       17.75        0.41     14.96 o 
  -2   3  15      252.09      292.60     36.11 o 
  -1   3  15        1.67        2.59     15.93 o 
   0   3  15       61.46       25.77     17.00 o 
   1   3  15      123.03      119.94     26.65 o 
   2   3  15        0.09       -6.67     21.65 o 
   3   3  15       54.75      120.55     26.71 o 
   4   3  15       21.13       67.21     27.73 o 
   5   3  15      123.47       98.49     40.14 o 
   6   3  15      435.59      401.27     44.92 o 
  -9   4  15       29.62       30.00     28.45 o 
  -8   4  15        7.10       13.38     26.03 o 
  -7   4  15       10.82       19.23     18.91 o 
  -6   4  15       26.30       42.92     11.80 o 
  -5   4  15        8.58       -9.61     12.48 o 
  -4   4  15      221.26      226.92     17.89 o 
  -3   4  15       47.19       31.95     16.11 o 
  -2   4  15     1055.29     1169.92    112.02 o 
  -1   4  15      138.50      182.84     27.77 o 
   0   4  15      266.80      287.12     26.82 o 
   1   4  15      771.35      711.85     33.27 o 
   2   4  15      125.29      112.44     19.41 o 
   3   4  15      414.81      423.67     27.17 o 
   4   4  15      157.03      146.33     26.54 o 
   5   4  15        0.54        1.51     26.40 o 
   6   4  15      406.01      343.54     36.49 o 
  -9   5  15       65.75       56.32     31.98 o 
  -7   5  15        5.72        4.25     28.01 o 
  -6   5  15      150.88      122.91     14.16 o 
  -5   5  15      104.68       83.82     13.72 o 
  -4   5  15      223.52      198.17     18.38 o 
  -3   5  15      433.16      474.69     44.93 o 
  -2   5  15      863.84     1245.62    161.76 o 
  -1   5  15      262.01      225.62     19.54 o 
   0   5  15      170.31      141.11     18.43 o 
   1   5  15     1808.87     1954.69    120.77 o 
   2   5  15      208.97      157.95     32.57 o 
   3   5  15        1.36      -21.93     21.93 o 
   4   5  15      112.02      138.19     23.07 o 
   5   5  15       17.01        6.94     21.69 o 
  -7   6  15       62.94       65.11     24.48 o 
  -6   6  15      120.36       97.61     18.72 o 
  -5   6  15      169.44      149.59     16.77 o 
  -4   6  15       51.80       35.88     14.36 o 
  -3   6  15        9.42       -8.38     12.04 o 
  -2   6  15        2.57       12.52     13.80 o 
  -1   6  15       46.83       58.78     15.25 o 
   0   6  15       78.79       77.02     17.41 o 
   1   6  15      345.65      354.60     39.95 o 
   2   6  15       16.75       13.22     22.30 o 
   3   6  15       82.21       70.44     27.16 o 
   4   6  15      151.16      181.89     36.72 o 
   5   6  15      110.06      133.60     28.40 o 
  -7   7  15        4.13      -11.16     56.58 o 
  -6   7  15      149.62      151.86     30.08 o 
  -5   7  15        3.26        3.48     17.94 o 
  -4   7  15        0.58       -4.60     19.09 o 
  -3   7  15      193.96      186.86     19.05 o 
  -2   7  15       65.13       57.90     20.73 o 
  -1   7  15      219.43      226.63     24.72 o 
   0   7  15        9.15       -1.09     18.73 o 
   1   7  15      178.01      187.83     26.44 o 
   2   7  15      135.07      136.56     21.74 o 
   3   7  15       23.80       35.90     25.97 o 
   4   7  15      143.43       94.23     31.76 o 
  -6   8  15       14.81      -11.51     21.72 o 
  -5   8  15      242.83      231.63     48.27 o 
  -4   8  15      148.72      141.44     30.30 o 
  -3   8  15       39.57       18.50     21.59 o 
  -2   8  15      377.82      319.25     37.20 o 
  -1   8  15      171.76      207.24     31.22 o 
   0   8  15       72.26       66.81     81.28 o 
   1   8  15       90.66       91.48     26.51 o 
   2   8  15      174.71      174.19     34.76 o 
  -5   9  15       23.54       64.59     22.17 o 
  -4   9  15       12.62       18.44     22.10 o 
  -3   9  15      425.16      477.38     40.70 o 
  -2   9  15      106.78      107.83     27.06 o 
  -1   9  15       51.52       73.13     51.25 o 
   0   9  15        7.65       35.22     22.93 o 
   1   9  15        2.13      -34.01     43.78 o 
  -2 -15  16        1.76       -6.43     18.49 o 
  -1 -15  16        2.73      -20.19     20.19 o 
   0 -15  16        2.31       17.60     17.06 o 
   1 -15  16        5.14       10.02     16.66 o 
   2 -15  16       48.75       39.37     16.58 o 
  -4 -14  16        0.82      -11.73     20.51 o 
  -3 -14  16      264.93      226.04     24.81 o 
  -2 -14  16      302.93      336.07     61.32 o 
  -1 -14  16        4.59       -3.02     20.24 o 
   0 -14  16      379.18      494.58     37.32 o 
   1 -14  16       32.48       36.68     15.17 o 
   2 -14  16       15.62      -12.65     18.23 o 
   3 -14  16      187.31      176.68     24.41 o 
   4 -14  16        1.70      -16.25     16.25 o 
  -5 -13  16       49.79       40.27     20.33 o 
  -4 -13  16       69.07       60.24     20.72 o 
  -3 -13  16      156.29      187.70     46.95 o 
  -2 -13  16       42.86       44.87     18.46 o 
  -1 -13  16        5.15       14.54     17.02 o 
   0 -13  16       68.63       70.04     53.82 o 
   1 -13  16      294.28      277.63     37.57 o 
   2 -13  16      334.08      381.89     36.62 o 
   3 -13  16      130.70      121.02     26.47 o 
   4 -13  16       11.16        5.51     14.93 o 
   5 -13  16      124.68      143.15     27.72 o 
  -6 -12  16        0.64      -26.40     26.40 o 
  -5 -12  16      107.25      122.56     22.16 o 
  -4 -12  16       72.28       58.98     23.16 o 
  -3 -12  16       71.39       29.03     45.55 o 
  -2 -12  16      464.43      449.32     34.53 o 
  -1 -12  16       47.17       42.97     19.90 o 
   0 -12  16      599.98      664.25     34.46 o 
   1 -12  16      257.40      268.00     20.35 o 
   2 -12  16       89.74      123.26     21.21 o 
   3 -12  16      336.70      367.55     39.78 o 
   4 -12  16       31.93       54.19     26.32 o 
   5 -12  16      106.23       78.16     21.10 o 
  -7 -11  16      356.88      306.45     48.38 o 
  -6 -11  16      211.62      180.14     48.01 o 
  -5 -11  16       64.99       69.04     16.33 o 
  -4 -11  16       43.67       39.90     25.57 o 
  -3 -11  16       12.07       64.43     19.17 o 
  -2 -11  16      171.22      212.47     21.26 o 
  -1 -11  16      908.38      832.05     28.56 o 
   0 -11  16        2.58       -5.48      9.60 o 
   1 -11  16      360.38      396.61     21.28 o 
   2 -11  16      259.33      240.48     42.28 o 
   3 -11  16      282.65      228.66     27.87 o 
   4 -11  16       38.78       41.10     25.81 o 
   5 -11  16      208.25      210.72     31.69 o 
   6 -11  16        6.54       13.97     27.87 o 
  -8 -10  16        0.50      -13.60     44.63 o 
  -7 -10  16      229.70      256.36     35.05 o 
  -6 -10  16        7.03       14.59     21.73 o 
  -5 -10  16        3.12      -14.77     14.77 o 
  -4 -10  16        3.84      -13.00     13.29 o 
  -3 -10  16       12.45       17.86     12.03 o 
  -2 -10  16      375.20      414.00     46.84 o 
  -1 -10  16      168.79      130.68     20.42 o 
   0 -10  16       17.24        5.00     20.66 o 
   1 -10  16       44.42       45.66     13.34 o 
   2 -10  16      107.41       96.02     13.82 o 
   3 -10  16      865.56      907.58     50.91 o 
   4 -10  16      193.64      166.24     25.29 o 
   5 -10  16       45.95       31.17     20.00 o 
   6 -10  16      104.25      103.82     34.34 o 
   7 -10  16        0.07       30.29     31.84 o 
  -8  -9  16       76.25       75.83     31.10 o 
  -7  -9  16      330.34      337.31     52.50 o 
  -6  -9  16      513.79      516.87     34.13 o 
  -5  -9  16      202.82      177.14     18.27 o 
  -4  -9  16        4.72       -4.27     12.82 o 
  -3  -9  16       12.59       12.94     17.01 o 
  -2  -9  16     2508.35     2749.09    114.56 o 
  -1  -9  16      754.78      722.53     48.47 o 
   0  -9  16      102.96       94.19     25.73 o 
   1  -9  16       34.22       82.55     17.31 o 
   2  -9  16      241.15      228.43     39.23 o 
   3  -9  16     1482.59     1512.74    117.31 o 
   4  -9  16      248.25      185.87     37.87 o 
   5  -9  16       93.40       67.72     22.57 o 
   6  -9  16       49.00       83.30     31.47 o 
   7  -9  16       47.62       38.09     22.87 o 
  -9  -8  16       31.89       23.91     25.02 o 
  -8  -8  16       42.66       77.36     23.94 o 
  -7  -8  16      140.80      133.11     30.56 o 
  -6  -8  16      353.85      384.88     20.40 o 
  -5  -8  16      165.56      151.68     14.43 o 
  -4  -8  16        2.34       -7.23     14.73 o 
  -3  -8  16        2.06      -10.34     36.60 o 
  -2  -8  16      146.08      130.81     12.82 o 
  -1  -8  16      953.81      971.74     38.43 o 
   0  -8  16       54.36       75.22     18.02 o 
   1  -8  16      152.68      185.77     16.51 o 
   2  -8  16      509.97      580.55     57.59 o 
   3  -8  16      544.53      604.98     31.75 o 
   4  -8  16     1169.40     1222.42     80.81 o 
   5  -8  16       35.93       47.00     21.51 o 
   6  -8  16       27.68       32.35     33.16 o 
   7  -8  16       32.42       36.03     23.75 o 
  -9  -7  16      246.54      314.16     54.08 o 
  -8  -7  16       30.98      -15.06     25.09 o 
  -7  -7  16        9.64       16.86     18.20 o 
  -6  -7  16      161.30      171.45     14.62 o 
  -5  -7  16      163.07      157.53     12.98 o 
  -4  -7  16       44.99       24.02     20.14 o 
  -3  -7  16      118.71      106.74     10.36 o 
  -2  -7  16       61.43       54.93     12.92 o 
  -1  -7  16        3.71       -5.04     12.74 o 
   0  -7  16        0.96       12.65     14.16 o 
   1  -7  16      181.98      167.81     20.70 o 
   2  -7  16        5.92        6.22     12.95 o 
   3  -7  16      300.95      326.59     35.58 o 
   4  -7  16     1269.46     1315.04     53.07 o 
   5  -7  16      125.02      165.95     53.82 o 
   6  -7  16       51.75       53.97     29.34 o 
   7  -7  16      149.06      117.05     33.09 o 
  -9  -6  16      144.06      108.85     29.90 o 
  -8  -6  16      920.01      887.76     57.67 o 
  -7  -6  16       66.90       37.98     22.72 o 
  -6  -6  16      322.10      315.30     18.47 o 
  -5  -6  16      261.13      277.52     17.87 o 
  -4  -6  16     1398.53     1410.14     42.08 o 
  -3  -6  16      264.59      246.45     14.75 o 
  -2  -6  16       15.67       19.95     10.99 o 
  -1  -6  16     1514.28     1437.86     44.78 o 
   0  -6  16      241.24      242.78     21.21 o 
   1  -6  16      332.22      347.65     22.43 o 
   2  -6  16        2.03      -19.99     20.47 o 
   3  -6  16       64.53       38.44     20.02 o 
   4  -6  16     1106.61     1087.98     49.06 o 
   5  -6  16      283.75      265.02     23.83 o 
   6  -6  16       44.90       60.38     27.17 o 
   7  -6  16      121.76      119.11     30.95 o 
  -9  -5  16        2.57       27.83     25.85 o 
  -8  -5  16      317.93      360.03     30.44 o 
  -7  -5  16      183.23      178.16     27.35 o 
  -6  -5  16      731.42      677.04     38.22 o
[truncated: 91,302 more chars]
